# Supplementary material for: Psychometric properties of the Czech version of the Stigma Scale of Epilepsy
Source: PLoS One. 2018 Mar 29;13(3):e0195225. doi: 10.1371/journal.pone.0195225 (PMC5875900; doi:10.1371/journal.pone.0195225)
Supplement: S1 Dataset — (XLS) [file pone.0195225.s001.xls]

## Sheet: test
					school	class	items
Number of respondent	sex M/F	Age (years)		Knowledge someone with epilepsy (Y/N)			1	2a	2b	2c	2d	3a	3b	3f	3d	3c	3g	4a	4b	4c	4d	4e	4f	4g	5a	5b	5c	5F	5e	Scale 3 (%)	Scale 2 (%)	Scale 4 (%)	Scale 1 (%)	Total score	factor score
																																					correlation-factor-sum score
1.	M	17		N	1	1a	3	2	1	3	4	1	2	1	2	2	4	2	1	2	2	1	3	1	1	2	4	4	1	66.6667	50	22.2222	23.8095	37.6812	-0.452458		0.967788
2.	F	17		Y	1	1a	2	3	1	4	4	1	2	2	1	1	1	2	3	2	2	1	2	4	3	1	2	1	4	16.6667	66.6667	44.4444	28.5714	37.6812	-1.12119
3.	F	15		Y	1	1a	3	4	4	4	4	1	3	2	1	2	2	4	2	1	3	1	2	3	1	1	2	3	4	50	100	33.3333	23.8095	49.2754	-0.472036
4.	F	17		Y	1	1a	3	2	2	2	3	2	2	3	2	2	2	3	2	1	4	1	2	4	1	1	2	2	3	33.3333	41.6667	44.4444	33.3333	40.5797	-0.766739
5.	M	16		N	1	1a	2	2	2	3	1	3	4	3	3	2	2	1	4	3	2	2	3	4	1	2	2	2	2	50	33.3333	66.6667	42.8571	46.3768	0.430151
6.	F	16		N	1	1a	3	3	3	2	3	2	4	1	2	2	1	1	1	3	1	1	1	4	1	2	4	2	2	66.6667	58.3333	27.7778	19.0476	37.6812	-0.503686
7.	M	17		N	1	1a	3	1	1	4	3	3	3	2	3	4	3	2	2	4	2	2	3	4	3	3	3	4	2	83.3333	41.6667	61.1111	57.1429	59.4203	1.48544
8.	M	16		N	1	1a	3	2	2	2	3	3	4	3	2	4	3	2	2	3	3	3	3	4	2	2	3	3	3	83.3333	41.6667	66.6667	52.381	59.4203	0.975118
9.	M	17		N	1	1a	3	4	3	1	3	4	2	3	1	1	3	3	2	4	2	1	3	4	3	2	4	4	1	58.3333	58.3333	55.5556	47.619	55.0725	0.62513
10.	F	17		Y	1	1a	3	1	1	2	3	1	2	2	1	1	1	2	3	4	4	1	2	1	1	2	3	1	1	25	25	50	9.52381	28.9855	-0.938823
11.	M	18		N	1	1a	3	2	1	3	1	1	2	3	1	1	4	2	1	3	1	2	1	2	3	4	4	2	4	41.6667	25	22.2222	61.9048	40.5797	-0.0448017
12.	M	18		N	1	1a	3	3	3	3	3	4	4	4	4	4	4	4	3	3	4	2	4	3	2	3	3	2	3	75	66.6667	72.2222	80.9524	75.3623	1.99006
13.	F	17		Y	1	1a	3	2	2	2	1	3	3	2	2	3	2	2	2	3	3	1	2	2	2	2	2	2	3	50	25	38.8889	42.8571	40.5797	-0.136872
14.	M	16		Y	1	1a	3	4	4	4	4	2	3	2	1	4	3	4	4	2	3	2	3	4	2	2	3	3	2	75	100	66.6667	33.3333	65.2174	0.950648
15.	F	18		N	1	1a	3	2	2	4	2	2	3	3	1	3	2	1	1	1	2	2	3	2	2	2	3	3	2	66.6667	50	27.7778	33.3333	40.5797	0.000601224
16.	F	16		Y	1	1a	3	4	4	2	3	1	2	2	1	1	2	2	3	2	3	1	2	4	2	2	2	2	3	25	75	50	28.5714	43.4783	-0.649884
17.	F	16		Y	1	1a	2	4	4	1	2	2	3	1	1	2	1	2	2	2	3	1	2	4	1	1	3	3	1	58.3333	58.3333	44.4444	4.7619	36.2319	-0.758416
18.	F	16		Y	1	1a	3	4	2	3	3	3	3	4	4	3	2	3	3	3	2	2	3	3	4	3	3	3	3	66.6667	66.6667	55.5556	76.1905	66.6667	1.48825
19.	F	16		Y	1	1a	3	2	2	2	4	2	2	2	2	2	2	2	1	2	2	1	2	4	2	2	2	2	2	33.3333	50	33.3333	33.3333	37.6812	-0.545341
20.	F	17		N	1	1a	2	4	2	2	3	3	4	2	2	2	3	3	1	3	2	2	3	4	3	3	4	2	1	66.6667	58.3333	50	47.619	53.6232	0.809961
21.	M	16		N	1	1a	3	3	3	2	4	2	3	4	1	3	4	3	2	2	3	1	3	4	4	3	4	4	3	83.3333	66.6667	50	66.6667	65.2174	1.09957
22.	F	18		N	1	1a	2	2	3	2	2	2	2	2	3	2	3	3	2	2	2	1	1	3	1	2	3	2	3	41.6667	41.6667	27.7778	42.8571	39.1304	-0.562173
23.	F	17		Y	1	1a	3	4	2	1	2	1	3	2	1	2	1	2	2	1	3	1	2	3	1	1	1	3	1	41.6667	41.6667	33.3333	4.7619	28.9855	-1.07799
24.	F	16		N	1	1a	3	4	2	1	2	3	3	3	2	2	2	3	2	3	3	2	4	4	2	2	3	2	2	50	41.6667	66.6667	42.8571	52.1739	0.33609
25.	F	16		N	1	1b	3	3	2	1	2	3	3	4	2	3	4	2	3	4	4	2	4	4	1	1	3	2	3	58.3333	33.3333	83.3333	52.381	57.971	0.454811
26.	M	16		N	1	1b	3	4	3	2	2	3	3	2	2	3	3	3	3	4	3	1	2	4	3	3	3	3	2	66.6667	58.3333	61.1111	52.381	59.4203	1.06782
27.	F	16		N	1	1b	3	4	4	4	4	2	3	2	2	3	3	3	4	3	3	2	4	4	2	3	4	4	3	83.3333	100	77.7778	47.619	72.4638	1.47965
28.	M	16		Y	1	1b	2	1	1	1	3	3	3	4	2	3	4	3	1	3	4	2	4	4	4	2	3	3	1	66.6667	16.6667	66.6667	61.9048	55.0725	0.892475
29.	F	16		N	1	1b	3	4	3	3	3	2	2	2	2	2	2	2	3	3	3	2	3	3	1	1	2	2	1	33.3333	75	61.1111	19.0476	44.9275	-0.220596
30.	M	16		N	1	1b	3	2	2	3	3	2	1	3	4	2	3	2	3	2	2	1	4	3	1	2	3	2	3	33.3333	50	50	52.381	47.8261	-0.190681
31.	F	16		Y	1	1b	3	4	3	4	4	3	4	2	1	3	3	2	1	1	3	2	4	4	3	3	3	2	1	66.6667	91.6667	50	42.8571	57.971	0.99761
32.	F	16		N	1	1b	3	2	3	2	3	3	2	3	2	2	2	3	3	1	2	2	2	2	4	4	3	2	2	41.6667	50	33.3333	61.9048	49.2754	0.51451
33.	F	16		N	1	1b	3	4	1	2	3	3	2	3	1	3	4	2	1	2	1	3	3	4	3	3	4	4	1	75	50	44.4444	52.381	53.6232	0.945482
34.	F	16		Y	1	1b	2	4	4	4	4	2	3	2	1	3	3	3	4	2	3	2	3	4	2	2	3	3	2	66.6667	100	66.6667	33.3333	60.8696	0.758559
35.	F	17		N	1	1b	3	1	1	2	4	3	4	3	3	4	2	4	2	4	3	2	3	3	3	3	4	4	2	100	33.3333	61.1111	57.1429	63.7681	1.60722
36.	F	16		Y	1	1b	3	3	2	4	4	3	4	4	3	3	3	1	2	4	4	4	3	4	3	3	4	3	4	83.3333	75	83.3333	76.1905	75.3623	2.04774
37.	F	17		N	1	1b	3	3	3	2	3	3	3	2	2	3	2	3	2	3	3	2	4	4	2	3	2	3	3	58.3333	58.3333	66.6667	47.619	57.971	0.921279
38.	F	17		N	1	1b	3	3	3	2	2	2	2	2	3	2	4	3	1	2	1	1	3	1	2	2	1	1	1	16.6667	50	16.6667	42.8571	34.7826	-0.615687
39.	F	16		Y	1	1b	2	4	4	3	4	1	2	1	1	2	1	3	2	1	2	1	1	3	1	1	2	2	1	33.3333	91.6667	22.2222	0	31.8841	-1.14194
40.	F	17		N	1	1b	1	3	3	2	3	4	2	3	3	3	2	2	3	2	2	1	1	2	1	1	1	1	1	25	58.3333	27.7778	38.0952	34.7826	-0.382927
41.	F	17		N	1	1b	3	4	2	2	3	2	3	2	1	3	1	2	1	2	2	2	3	4	2	1	2	2	3	50	58.3333	44.4444	23.8095	42.029	-0.52588
42.	M	17		N	1	1b	3	2	3	3	2	3	2	2	1	1	3	2	1	2	4	2	3	3	3	3	2	2	1	25	50	50	42.8571	43.4783	0.221869
43.	F	17		N	1	1b	3	2	3	2	2	3	2	4	1	3	3	2	2	2	2	1	3	1	2	2	2	3	3	50	41.6667	27.7778	52.381	43.4783	0.0295608
44.	F	16		Y	1	1b	1	4	3	1	3	2	3	2	2	3	2	3	2	1	2	2	3	3	2	2	3	2	1	58.3333	58.3333	38.8889	28.5714	42.029	-0.178676
45.	M	20		Y	1	1b	2	3	3	2	2	2	2	2	2	2	3	3	2	1	2	2	2	1	2	2	2	2	2	33.3333	50	22.2222	38.0952	36.2319	-0.585473
46.	F	16		Y	1	1b	3	3	3	2	2	1	1	2	1	2	2	2	3	3	2	1	2	4	1	1	1	2	2	16.6667	50	50	14.2857	33.3333	-1.04822
47.	M	17		N	1	1b	3	3	3	2	3	1	2	2	3	2	3	2	2	3	3	1	3	3	2	2	2	2	2	33.3333	58.3333	50	38.0952	44.9275	-0.268539
48.	F	16		N	1	1c	3	3	2	2	2	2	3	3	1	4	3	2	1	1	3	2	2	4	2	2	2	3	1	66.6667	41.6667	38.8889	33.3333	43.4783	0.214103
49.	M	16		N	1	1c	4	2	2	2	2	3	3	3	2	2	1	1	4	1	2	2	3	2	3	3	3	3	3	58.3333	33.3333	44.4444	52.381	47.8261	0.22723
50.	F	17		N	1	1c	3	3	2	1	3	1	2	4	4	2	4	2	2	2	3	2	4	3	1	1	4	4	1	66.6667	41.6667	55.5556	42.8571	50.7246	-0.00390746
51.	F	16		Y	1	1c	2	1	2	3	3	2	4	3	1	2	2	2	1	1	2	2	1	3	3	1	4	3	3	75	41.6667	22.2222	38.0952	40.5797	-0.469564
52.	F	17		N	1	1c	3	3	4	3	3	3	2	3	3	3	2	2	2	3	3	2	1	1	3	2	3	3	3	58.3333	75	33.3333	57.1429	53.6232	0.537493
53.	F	16		Y	1	1c	2	4	3	3	2	3	3	2	2	3	2	2	1	1	2	2	2	3	3	2	3	3	1	66.6667	66.6667	27.7778	38.0952	44.9275	0.275607
54.	F	15		N	1	1c	3	3	3	3	3	3	2	3	2	4	3	1	2	3	2	2	4	4	3	1	1	3	1	50	66.6667	61.1111	42.8571	52.1739	0.568531
55.	M	16		N	1	1c	2	4	4	4	4	4	4	4	4	4	4	3	4	4	3	2	3	4	3	3	3	4	3	91.6667	100	77.7778	85.7143	84.058	2.71013
56.	M	16		Y	1	1c	3	3	2	2	4	2	4	2	2	3	2	2	4	1	2	1	2	4	2	4	4	2	3	75	58.3333	44.4444	47.619	53.6232	0.51286
57.	F	16		N	1	1c	1	2	1	1	1	1	3	2	1	3	3	2	2	1	1	1	1	1	1	1	2	1	1	41.6667	8.33333	5.55556	14.2857	15.942	-1.65518
58.	F	16		N	1	1c	3	4	2	3	3	3	4	3	1	4	1	3	1	2	4	1	3	4	3	3	4	4	1	100	66.6667	50	38.0952	59.4203	1.40364
59.	F	16		Y	1	1c	3	3	2	2	3	2	3	3	1	2	2	3	4	2	2	1	1	4	2	1	4	2	1	58.3333	50	44.4444	23.8095	43.4783	-0.470817
60.	F	16		N	1	1c	2	3	2	1	4	2	2	2	1	2	3	2	2	3	2	3	3	4	2	1	3	3	1	50	50	61.1111	23.8095	43.4783	-0.288416
61.	F	16		N	1	1c	3	3	3	2	2	2	3	3	3	3	2	3	4	2	3	2	2	4	2	3	2	2	2	50	50	61.1111	47.619	53.6232	0.649032
62.	F	16		N	1	1c	1	3	4	4	2	2	2	4	4	2	3	2	4	3	3	4	2	2	3	1	3	4	2	58.3333	75	66.6667	57.1429	59.4203	0.896735
63.	M	16		N	1	1c	3	3	3	3	3	1	2	1	1	2	1	2	1	1	1	1	1	3	1	1	4	1	1	41.6667	66.6667	11.1111	0	26.087	-1.59916
64.	F	16		Y	1	1c	3	3	3	2	3	1	2	2	1	1	1	3	2	1	2	1	2	3	2	2	3	1	2	25	58.3333	27.7778	19.0476	33.3333	-1.17937
65.	F	15		N	3	3a	3	4	4	4	4	3	3	3	1	4	3	3	3	2	3	1	1	4	4	3	4	2	3	75	100	44.4444	61.9048	66.6667	1.18913
66.	F	16		N	3	3a	3	2	1	2	2	3	2	3	3	3	2	2	3	2	2	1	1	3	2	2	2	1	2	33.3333	25	33.3333	47.619	37.6812	-0.331807
67.	M	16		N	3	3a	3	2	2	1	2	2	4	2	2	3	2	3	3	2	2	1	2	4	2	2	3	2	1	66.6667	25	44.4444	28.5714	42.029	-0.183722
68.	F	16		N	3	3a	3	3	3	4	4	2	4	3	2	3	3	2	3	2	2	2	3	3	4	3	4	2	2	75	83.3333	50	57.1429	62.3188	1.05429
69.	F	17		Y	3	3a	2	2	3	3	2	2	3	3	3	3	3	3	2	2	2	2	2	3	2	2	3	4	2	75	50	38.8889	47.619	50.7246	0.56785
70.	F	18		N	3	3a	3	3	4	3	4	3	3	3	3	3	4	3	4	3	3	2	3	3	3	2	3	4	1	75	83.3333	66.6667	57.1429	68.1159	1.41133
71.	F	17		N	3	3a	3	3	3	4	3	2	4	2	2	3	2	3	3	3	4	2	4	4	2	2	4	3	2	83.3333	75	77.7778	33.3333	63.7681	0.997145
72.	F	17		Y	3	3a	4	2	2	4	4	2	3	2	2	2	2	4	4	3	4	2	2	4	2	2	2	2	2	41.6667	66.6667	72.2222	33.3333	56.5217	0.47691
73.	F	16		Y	3	3a	1	3	3	3	4	2	4	3	2	3	3	4	2	3	3	2	2	1	2	3	2	2	4	58.3333	75	38.8889	57.1429	55.0725	0.837024
74.	M	16		N	2	2a	3	2	1	2	2	2	3	1	1	3	2	3	2	3	3	2	1	2	2	1	2	2	2	50	25	38.8889	19.0476	34.7826	-0.69218
75.	M	15		Y	2	2a	3	2	3	2	3	1	3	1	1	2	1	3	1	2	2	1	2	4	2	2	3	2	2	50	50	33.3333	14.2857	36.2319	-0.79625
76.	F	16		N	2	2a	2	4	3	2	2	3	2	3	2	3	3	2	3	2	3	2	2	2	3	3	4	3	4	66.6667	58.3333	44.4444	66.6667	56.5217	0.666062
77.	M	17		N	2	2a	3	2	3	1	2	1	2	1	1	1	1	2	1	1	2	1	1	3	1	1	2	1	1	16.6667	33.3333	16.6667	0	17.3913	-2.05604
78.	M	16		N	2	2a	3	3	3	2	3	1	2	2	1	1	1	1	1	1	2	1	1	3	1	1	2	1	1	16.6667	58.3333	16.6667	4.7619	21.7391	-1.72446
79.	M	16		N	2	2a	3	3	2	2	4	1	3	2	1	1	3	3	1	1	2	1	1	3	1	1	2	2	1	33.3333	58.3333	16.6667	14.2857	30.4348	-1.22462
80.	M	16		N	2	2a	3	2	2	2	1	3	3	3	2	4	3	1	2	2	2	1	1	3	3	3	2	4	4	75	25	27.7778	66.6667	47.8261	0.598121
81.	F	16		N	2	2a	3	4	3	4	4	2	4	2	1	3	2	3	4	2	2	2	3	3	1	2	4	2	1	75	91.6667	55.5556	19.0476	55.0725	0.493261
82.	F	16		N	2	2a	3	3	2	2	3	2	2	3	1	2	2	4	1	1	2	2	2	4	2	1	2	2	1	33.3333	50	33.3333	23.8095	37.6812	-0.662154
83.	F	16		N	2	2a	4	3	3	2	4	3	2	4	3	2	4	4	4	1	4	1	2	3	4	4	2	2	4	33.3333	66.6667	50	90.4762	66.6667	1.03454
84.	F	17		N	2	2a	4	3	3	2	4	3	2	4	3	2	4	4	4	1	4	1	2	3	4	4	2	2	4	33.3333	66.6667	50	90.4762	66.6667	1.03454
85.	F	16		N	2	2a	2	4	4	1	4	1	3	3	1	2	2	4	2	1	4	1	3	4	1	2	3	3	3	58.3333	75	50	28.5714	50.7246	-0.162247
86.	F	17		Y	2	2a	3	4	2	2	4	3	2	3	1	2	4	3	4	2	2	1	3	4	3	2	3	3	2	50	66.6667	55.5556	52.381	56.5217	0.3705
87.	F	16		N	2	2a	2	2	1	3	4	2	4	1	2	4	1	2	1	2	3	2	4	4	3	3	4	4	3	100	50	55.5556	38.0952	55.0725	0.851871
88.	F	15		N	2	2a	3	3	4	1	2	2	3	4	2	3	2	2	3	3	2	2	3	3	1	2	3	3	1	66.6667	50	55.5556	33.3333	49.2754	0.433959
89.	F	16		N	2	2a	3	3	2	1	2	2	2	2	2	2	3	3	2	2	2	1	3	3	1	1	2	2	2	33.3333	33.3333	38.8889	28.5714	36.2319	-0.938881
90.	M	15		N	2	2a	3	2	1	1	3	1	3	2	1	3	2	3	1	2	3	1	1	3	1	1	2	2	2	50	25	27.7778	14.2857	30.4348	-1.09308
91.	F	15		N	2	2a	2	3	3	4	4	1	2	2	1	2	3	3	2	2	3	1	3	3	1	1	2	2	2	33.3333	83.3333	44.4444	19.0476	42.029	-0.573218
92.	F	15		N	2	2a	3	3	3	2	4	2	3	2	2	2	3	2	3	3	2	3	3	4	3	3	3	3	3	58.3333	66.6667	66.6667	52.381	59.4203	0.743313
93.	F	15		N	2	2a	2	3	3	3	3	3	2	2	2	2	3	3	3	2	2	1	2	4	3	2	2	2	3	33.3333	66.6667	44.4444	52.381	49.2754	0.0140515
94.	M	15		N	2	2a	4	2	3	3	3	2	2	2	1	1	2	2	3	1	2	2	3	2	1	1	2	2	1	25	58.3333	38.8889	14.2857	34.7826	-0.98662
95.	M	15		N	2	2a	2	4	4	4	4	2	3	2	1	1	3	3	2	1	2	1	1	3	1	2	3	2	3	41.6667	100	22.2222	33.3333	44.9275	-0.356476
96.	F	15		N	2	2a	3	4	4	2	3	2	3	2	1	3	3	4	3	3	3	1	4	4	2	1	4	4	1	83.3333	75	66.6667	23.8095	59.4203	0.428956
97.	F	15		N	2	2b	3	3	4	1	3	2	2	3	2	2	3	2	4	3	2	2	1	4	2	2	2	2	2	33.3333	58.3333	55.5556	42.8571	47.8261	-0.0521502
98.	F	15		Y	2	2b	2	3	3	3	4	1	3	2	1	3	3	3	1	1	1	1	1	2	1	1	3	3	1	66.6667	75	5.55556	14.2857	34.7826	-0.725169
99.	M	16		N	2	2b	4	3	3	2	2	2	2	3	3	2	3	4	3	3	3	3	3	4	3	4	3	2	3	41.6667	50	72.2222	66.6667	63.7681	1.09925
100.	F	15		N	2	2b	3	4	3	1	2	2	3	3	1	3	4	2	2	2	2	2	3	4	2	2	3	3	2	66.6667	50	50	42.8571	50.7246	0.22379
101.	F	15		N	2	2b	3	3	2	3	3	2	2	3	1	2	3	1	3	2	3	2	1	3	1	2	2	1	2	25	58.3333	44.4444	33.3333	39.1304	-0.374283
102.	F	15		N	2	2b	3	3	2	2	3	1	2	3	1	2	3	2	3	3	2	2	2	3	2	1	4	3	1	58.3333	50	50	23.8095	43.4783	-0.388246
103.	F	16		N	2	2b	3	3	3	2	2	3	2	4	1	3	4	2	3	4	4	3	4	4	4	3	2	3	1	50	50	88.8889	61.9048	63.7681	1.59121
104.	M	15		Y	2	2b	3	4	4	4	4	3	3	4	2	3	4	3	2	2	3	2	4	4	4	4	2	2	2	50	100	61.1111	76.1905	71.0145	1.90261
105	M	15		N	2	2b	3	4	3	1	2	2	2	3	1	3	3	2	2	1	2	1	3	4	3	2	3	2	3	50	50	38.8889	47.619	46.3768	-0.362542
106.	M	15		N	2	2b	2	4	2	1	1	3	3	2	2	3	3	2	3	2	2	1	1	3	2	1	3	3	2	66.6667	33.3333	33.3333	38.0952	40.5797	-0.380343
107.	M	16		N	2	2b	3	3	3	2	3	2	3	3	2	3	3	2	2	1	2	2	3	4	3	3	3	2	2	58.3333	58.3333	44.4444	52.381	52.1739	0.430355
108.	M	15		N	2	2b	4	1	1	2	3	3	4	3	3	3	3	2	3	3	2	2	3	4	2	1	4	2	1	75	25	61.1111	42.8571	52.1739	0.261113
109.	M	16		N	2	2b	3	4	4	4	4	3	2	3	1	2	1	3	3	2	2	2	2	3	2	1	2	2	1	33.3333	100	44.4444	23.8095	47.8261	0.0141787
110.	M	15		N	2	2b	3	2	3	2	2	2	3	3	2	2	3	2	3	2	2	1	2	3	2	2	2	2	1	41.6667	41.6667	38.8889	38.0952	40.5797	-0.196435
111.	F	15		N	2	2b	3	4	4	3	2	2	3	2	1	4	3	3	2	2	2	2	2	4	2	1	2	3	2	66.6667	75	44.4444	28.5714	50.7246	0.139631
112.	F	16		N	2	2b	3	4	4	1	2	1	1	1	1	1	1	1	1	2	3	1	1	4	1	1	1	1	3	0	58.3333	33.3333	9.52381	24.6377	-1.88647
113.	M	15		N	2	2b	3	3	3	4	4	4	4	4	4	4	2	3	3	3	4	3	3	3	3	4	4	3	3	91.6667	83.3333	72.2222	80.9524	79.7101	2.61309
114.	F	15		N	2	2b	3	4	4	3	4	2	3	3	2	2	4	2	2	2	3	1	2	2	1	1	2	3	1	50	91.6667	33.3333	33.3333	47.8261	-0.00886948
115.	M	16		N	2	2b	2	4	3	2	3	3	3	4	3	4	2	3	3	3	4	2	4	3	3	4	4	4	4	91.6667	66.6667	72.2222	76.1905	73.913	2.0662
116.	F	15		N	2	2b	3	4	3	3	4	1	2	2	1	2	2	2	2	2	2	1	2	4	1	1	2	2	2	33.3333	83.3333	38.8889	14.2857	39.1304	-0.822944
117.	F	15		N	2	2b	4	3	3	3	3	2	2	4	2	2	3	3	2	2	3	2	3	4	2	2	2	3	2	41.6667	66.6667	55.5556	47.619	55.0725	0.48614
118.	F	16		N	2	2c	3	4	4	3	3	2	2	2	2	2	2	2	2	2	3	2	2	4	2	3	2	3	3	41.6667	83.3333	50	42.8571	52.1739	0.421562
119.	F	15		Y	2	2c	3	3	3	3	4	2	3	3	2	3	3	3	2	1	2	1	2	3	3	3	2	3	2	58.3333	75	27.7778	52.381	52.1739	0.588711
120.	M	15		N	2	2c	3	2	3	2	2	1	3	2	1	3	3	3	2	1	2	1	2	4	1	1	3	3	1	66.6667	41.6667	33.3333	14.2857	37.6812	-0.723733
121.	M	15		N	2	2c	3	3	2	2	3	3	3	2	2	3	4	2	3	3	2	1	4	4	2	3	2	2	2	50	50	61.1111	52.381	53.6232	0.671716
122.	M	15		N	2	2c	3	3	3	4	3	2	4	3	2	3	4	3	1	4	3	4	3	4	3	1	4	3	1	83.3333	75	72.2222	42.8571	65.2174	1.18187
123.	F	15		N	2	2c	3	3	2	2	3	2	3	3	2	3	4	3	1	2	2	2	3	4	2	2	3	3	1	66.6667	50	44.4444	42.8571	50.7246	0.42554
124.	F	16		N	2	2c	2	2	2	1	3	2	2	3	1	3	4	4	2	4	3	1	1	3	3	1	4	4	1	75	33.3333	44.4444	38.0952	47.8261	0.112285
125.	F	16		N	2	2c	3	2	2	3	3	1	2	2	2	2	3	3	3	2	2	1	3	4	2	2	3	3	2	50	50	50	33.3333	46.3768	-0.207048
126.	F	16		N	2	2c	4	4	3	3	3	2	3	2	1	3	2	3	3	2	3	2	2	4	2	2	4	4	1	83.3333	75	55.5556	23.8095	56.5217	0.600829
127.	F	16		N	2	2c	2	4	4	2	3	2	3	3	1	2	1	2	2	2	3	1	2	3	2	2	3	2	1	50	75	38.8889	23.8095	42.029	-0.126618
128.	F	16		Y	2	2c	2	4	3	2	3	1	2	2	1	1	2	2	2	1	2	1	2	3	1	1	3	2	1	33.3333	66.6667	27.7778	9.52381	30.4348	-1.29139
129.	M	17		N	2	2c	3	3	1	3	3	2	3	2	1	3	4	2	3	2	1	2	2	3	2	1	3	3	1	66.6667	50	38.8889	28.5714	43.4783	-0.184543
130.	F	16		Y	2	2c	3	2	2	1	1	1	3	2	1	2	1	2	2	1	1	1	1	2	1	1	2	2	1	41.6667	16.6667	11.1111	4.7619	18.8406	-1.65198
131.	F	17		N	2	2c	3	3	3	2	2	2	2	2	2	3	2	3	1	2	2	1	2	3	3	1	3	1	1	41.6667	50	27.7778	28.5714	37.6812	-0.772948
132.	F	16		N	2	2c	3	4	4	2	2	2	2	3	2	2	2	3	1	2	3	2	2	4	3	3	3	3	1	50	66.6667	44.4444	42.8571	50.7246	0.552286
133.	F	16		N	2	2c	3	2	3	2	3	2	2	1	1	3	2	1	2	2	1	3	1	2	1	1	2	2	1	41.6667	50	27.7778	9.52381	28.9855	-0.994762
134.	F	16		Y	2	2c	2	3	2	3	4	1	2	3	1	2	1	2	1	1	2	1	2	2	1	1	1	1	2	16.6667	66.6667	16.6667	14.2857	26.087	-1.29819
135.	M	16		N	2	2c	4	3	3	2	3	2	3	3	2	3	4	2	4	2	2	2	2	3	3	2	3	3	1	66.6667	58.3333	50	47.619	55.0725	0.471002
136.	F	16		N	2	2c	2	3	3	3	3	2	4	4	3	3	4	3	3	2	2	2	3	4	2	3	4	3	2	83.3333	66.6667	55.5556	61.9048	63.7681	1.32324
137.	M	17		Y	2	2c	4	3	3	1	2	3	3	2	2	3	2	2	1	1	2	1	2	2	1	1	2	2	1	50	41.6667	16.6667	23.8095	33.3333	-0.833067
138.	M	17		N	3	3a	2	3	1	1	4	2	2	1	2	2	1	3	2	1	1	1	2	3	2	1	3	2	1	41.6667	41.6667	22.2222	14.2857	28.9855	-1.31603
139.	M	16		N	2	3a	3	2	2	3	4	2	3	3	2	3	2	2	3	2	3	2	2	4	3	3	3	3	1	66.6667	58.3333	55.5556	42.8571	53.6232	0.860547
140.	M	17		N	2	3a	2	3	3	1	2	3	2	4	1	2	3	4	2	2	4	2	4	4	3	3	2	1	2	25	41.6667	66.6667	57.1429	52.1739	0.511944
141.	M	16		N	2	3a	3	2	3	1	3	1	2	3	1	2	1	2	3	2	1	1	2	3	1	1	3	3	2	50	41.6667	33.3333	14.2857	33.3333	-1.08423
142.	F	16		N	2	3a	3	2	1	3	3	2	4	3	1	1	2	3	2	2	2	1	2	2	1	2	2	1	4	33.3333	41.6667	27.7778	38.0952	37.6812	-0.628831
143.	F	16		Y	2	3a	3	4	4	2	2	1	1	2	1	1	3	2	2	2	3	1	3	3	2	2	4	4	2	50	66.6667	44.4444	28.5714	44.9275	-0.430595
144.	F	16		N	3	3a	2	2	2	3	1	2	3	4	2	3	3	1	3	1	2	1	4	4	2	3	3	3	2	66.6667	33.3333	50	52.381	47.8261	0.568407
145.	M	17		N	3	3a	3	3	2	1	3	3	4	3	3	2	4	3	1	1	1	1	1	2	4	2	4	1	1	58.3333	41.6667	5.55556	61.9048	43.4783	-0.249973
146.	F	16		Y	3	3a	3	4	3	4	3	2	3	3	3	2	2	2	3	1	2	2	3	2	3	3	2	2	3	41.6667	83.3333	38.8889	57.1429	53.6232	0.511176
147.	F	17		Y	3	3a	3	4	4	4	4	2	3	3	2	2	3	2	2	2	2	2	2	3	3	3	3	3	3	58.3333	100	38.8889	57.1429	59.4203	0.852515
148.	M	18		Y	3	3a	4	3	3	3	3	2	3	2	1	3	4	2	3	3	2	2	3	4	2	3	3	3	1	66.6667	66.6667	61.1111	38.0952	56.5217	0.876104
149.	M	18		N	3	3a	4	1	1	1	1	1	1	2	1	1	3	1	2	2	1	1	2	3	2	2	1	1	3	0	0	27.7778	33.3333	21.7391	-1.71409
150.	F	18		N	3	3a	3	3	3	1	2	2	3	2	1	3	2	3	3	2	2	1	2	4	2	2	3	3	1	66.6667	41.6667	44.4444	23.8095	43.4783	-0.120088
151.	F	18		Y	3	3a	3	3	2	2	3	2	2	2	2	2	2	2	1	2	2	3	3	3	2	2	2	1	1	25	50	44.4444	28.5714	37.6812	-0.425576
152.	F	18		N	3	3a	2	2	2	2	2	2	2	3	1	3	3	3	2	2	2	1	2	2	2	2	3	3	2	58.3333	33.3333	27.7778	38.0952	39.1304	-0.20817
153.	M	18		N	3	3a	3	2	2	2	2	1	2	2	1	2	3	2	3	3	3	2	3	4	1	1	2	2	1	33.3333	33.3333	66.6667	14.2857	37.6812	-0.683721
154.	F	18		Y	3	3a	3	3	2	2	3	1	2	1	1	1	2	2	2	2	3	2	2	4	1	1	2	2	1	25	50	50	4.7619	31.8841	-1.16328
155.	F	18		N	3	3a	2	3	2	2	2	1	2	2	1	1	2	2	1	2	2	1	2	2	1	1	2	2	1	25	41.6667	22.2222	9.52381	23.1884	-1.39483
156.	F	19		Y	3	3a	2	3	2	1	2	1	1	2	1	1	2	2	1	1	2	1	1	3	1	2	3	2	1	25	33.3333	16.6667	14.2857	21.7391	-1.45984
157.	F	18		Y	3	3a	2	2	3	1	2	2	1	3	1	1	2	1	2	2	1	1	2	2	1	1	1	1	1	0	33.3333	22.2222	19.0476	18.8406	-1.62012
158.	F	18		N	3	3a	3	4	4	3	3	2	3	2	2	2	3	1	1	1	2	1	1	4	3	3	4	3	1	66.6667	83.3333	22.2222	42.8571	47.8261	0.27656
159.	F	18		Y	3	3a	1	2	2	3	3	1	2	2	1	2	3	1	1	2	2	1	2	2	2	2	3	1	3	33.3333	50	22.2222	33.3333	30.4348	-0.99269
160.	F	18		Y	3	3a	3	3	3	2	3	2	3	3	1	2	1	2	2	2	2	1	2	2	1	1	3	2	1	50	58.3333	27.7778	14.2857	34.7826	-0.74321
161.	F	18		Y	3	3b	3	2	2	1	4	2	3	1	1	3	4	1	1	1	1	2	2	1	1	1	3	3	1	66.6667	41.6667	11.1111	19.0476	30.4348	-1.03194
162.	M	18		N	3	3b	3	2	2	1	2	2	3	1	1	2	1	2	1	2	1	1	2	4	1	1	3	1	2	41.6667	25	27.7778	9.52381	26.087	-1.51479
163.	F	18		N	3	3b	4	3	3	2	4	2	3	3	1	2	3	3	2	4	4	2	2	4	2	1	2	2	1	41.6667	66.6667	66.6667	28.5714	52.1739	0.165158
164.	M	18		N	3	3b	3	1	1	2	3	1	3	3	1	1	1	3	3	3	2	2	3	2	3	1	1	3	1	33.3333	25	50	19.0476	34.7826	-0.598615
165.	M	16		N	3	3b	3	4	3	1	2	3	2	4	2	3	2	2	1	2	3	1	3	4	2	1	3	2	1	50	50	44.4444	38.0952	44.9275	-0.14813
166.	F	16		N	3	3b	2	4	3	1	2	1	3	2	2	2	3	2	1	1	2	1	2	2	2	2	3	1	1	41.6667	50	16.6667	28.5714	31.8841	-0.952485
167.	F	17		N	3	3b	3	3	2	1	3	2	3	3	1	3	4	3	2	1	2	1	3	3	2	1	3	4	1	75	41.6667	33.3333	33.3333	44.9275	-0.224216
168.	M	15		N	3	3b	4	3	2	2	2	2	3	2	2	2	2	3	1	3	4	2	3	3	1	3	2	2	2	41.6667	41.6667	55.5556	33.3333	46.3768	0.282055
169.	F	16		Y	3	3b	2	4	4	4	4	2	2	3	2	4	4	1	1	1	1	2	3	3	4	4	4	4	4	83.3333	100	27.7778	76.1905	63.7681	1.31389
170.	M	15		N	3	3b	2	2	3	1	2	2	3	3	2	2	3	2	3	2	2	1	2	3	2	1	2	2	1	41.6667	33.3333	38.8889	33.3333	36.2319	-0.654303
171.	M	15		N	3	3b	3	4	3	2	3	2	3	4	2	4	2	2	2	2	1	2	2	3	2	1	3	3	1	75	66.6667	33.3333	33.3333	47.8261	0.18701
172.	M	15		N	3	3b	3	4	3	2	1	1	2	2	1	1	3	1	4	3	2	2	3	3	4	2	1	2	3	16.6667	50	61.1111	42.8571	43.4783	-0.455801
173.	F	17		N	3	3b	4	3	3	1	3	2	2	3	2	2	2	2	3	2	3	2	2	4	2	3	3	2	2	41.6667	50	55.5556	42.8571	49.2754	0.125576
174.	F	16		N	3	3b	4	3	3	3	4	3	4	4	3	4	3	4	4	4	4	4	4	4	1	1	2	2	1	66.6667	75	100	42.8571	72.4638	1.57611
175.	M	17		N	3	3b	3	2	3	2	4	3	3	3	2	3	3	2	3	3	4	3	3	3	3	4	4	4	2	83.3333	58.3333	72.2222	61.9048	66.6667	1.76029
176.	F	16		N	3	3b	3	4	1	1	4	3	3	1	1	3	4	1	1	3	4	3	3	4	3	1	3	3	1	66.6667	50	66.6667	33.3333	50.7246	0.171282
177.	F	16		N	3	3b	3	2	1	2	3	2	2	2	1	2	2	2	3	2	2	1	1	4	1	2	2	1	1	25	33.3333	38.8889	19.0476	30.4348	-0.841676
178.	F	17		N	3	3b	3	2	3	2	3	3	2	3	3	2	3	3	2	2	3	2	2	2	3	2	3	2	2	41.6667	50	38.8889	57.1429	49.2754	0.112381
179.	F	17		N	3	3b	2	2	2	3	4	2	2	2	1	3	2	3	2	1	2	1	2	2	2	2	2	2	3	41.6667	58.3333	22.2222	33.3333	37.6812	-0.549573
180.	M	17		N	3	3b	4	3	1	1	1	2	3	3	2	2	3	2	2	2	2	2	2	3	2	2	2	2	2	41.6667	16.6667	38.8889	42.8571	39.1304	-0.364516
181.	M	17		N	3	3b	3	1	1	1	1	2	3	2	2	2	3	3	3	1	1	2	3	2	2	2	3	2	1	50	0	33.3333	33.3333	33.3333	-0.7134
182.	M	17		N	3	3b	3	4	3	2	2	2	2	3	2	2	3	3	2	4	3	2	2	2	3	2	3	2	2	41.6667	58.3333	50	47.619	50.7246	0.251105
183.	M	16		N	3	3b	3	2	2	1	1	1	2	1	3	2	4	2	3	2	1	2	2	3	1	2	1	1	4	16.6667	16.6667	38.8889	42.8571	33.3333	-1.17975
184.	M	16		N	3	3b	3	2	3	2	3	1	2	3	1	1	3	2	1	2	2	2	3	4	2	1	3	3	1	41.6667	50	44.4444	23.8095	39.1304	-0.676086
185.	F	16		N	3	3c	3	3	4	4	4	2	4	2	2	3	3	2	2	3	2	2	4	4	2	2	3	4	1	83.3333	91.6667	61.1111	33.3333	60.8696	1.08589
186.	F	16		N	3	3c	3	3	2	1	3	2	2	3	1	1	1	3	4	4	2	3	2	3	1	1	1	1	1	8.33333	41.6667	66.6667	14.2857	36.2319	-0.654127
187.	F	17		N	3	3c	3	2	1	2	3	2	4	2	1	3	4	2	3	3	1	2	2	3	2	2	3	2	4	66.6667	33.3333	44.4444	47.619	47.8261	-0.069043
188.	F	17		Y	3	3c	3	2	1	2	2	2	2	1	1	2	1	2	1	1	2	1	1	2	1	1	2	1	2	25	25	11.1111	9.52381	18.8406	-1.79672
189.	F	17		Y	3	3c	3	2	2	2	3	2	3	2	1	2	3	3	2	2	2	2	2	4	2	1	2	2	1	41.6667	41.6667	44.4444	23.8095	39.1304	-0.559973
190.	F	16		N	3	3c	3	2	3	2	3	1	3	3	1	2	3	4	3	3	2	2	2	4	1	1	2	2	2	41.6667	50	55.5556	23.8095	44.9275	-0.390566
191.	M	17		Y	3	3c	3	1	1	3	3	1	3	2	1	1	1	2	2	2	3	1	2	3	1	1	4	2	1	50	33.3333	38.8889	4.7619	30.4348	-1.12587
192.	M	16		N	3	3c	3	3	1	1	2	1	1	3	2	2	3	2	3	2	1	1	3	3	3	3	1	2	2	16.6667	25	38.8889	47.619	36.2319	-0.454488
193.	F	15		N	3	3c	4	3	3	2	3	2	2	3	2	2	3	2	3	2	2	2	2	4	2	2	2	2	1	33.3333	58.3333	50	38.0952	46.3768	-0.0528761
194.	F	15		N	3	3c	3	3	3	2	3	3	3	3	2	3	4	2	3	3	2	2	2	4	2	2	3	3	2	66.6667	58.3333	55.5556	52.381	56.5217	0.707266
195.	F	15		N	3	3c	3	2	3	1	2	1	2	3	1	2	3	2	3	2	3	2	2	4	2	1	3	2	1	41.6667	33.3333	55.5556	23.8095	39.1304	-0.768333
196.	F	15		N	3	3c	2	2	3	1	3	2	2	2	1	3	3	2	2	2	2	2	3	3	3	2	2	3	3	50	41.6667	44.4444	42.8571	43.4783	-0.237882
197.	F	16		N	3	3c	3	4	2	1	1	2	2	4	2	2	2	1	4	2	1	1	4	2	3	2	4	2	2	50	33.3333	44.4444	47.619	43.4783	-0.332084
198.	F	16		Y	3	3c	2	1	1	2	2	2	3	1	2	2	1	2	1	1	2	1	2	2	2	3	4	3	1	66.6667	16.6667	16.6667	23.8095	28.9855	-0.51796
199.	M	15		N	3	3c	3	2	2	3	3	1	2	2	2	1	2	3	1	1	1	1	2	2	1	2	2	2	2	25	50	11.1111	23.8095	28.9855	-1.09303
200.	M	16		N	3	3c	3	4	4	4	4	3	4	3	1	4	2	4	1	4	2	4	2	1	3	2	4	4	2	100	100	44.4444	42.8571	66.6667	1.64839
201.	F	16		N	3	3c	3	2	2	3	3	2	2	3	2	2	3	2	2	2	2	2	3	4	3	3	3	2	1	41.6667	50	50	47.619	47.8261	0.383482
202.	F	15		N	3	3c	3	3	3	2	3	2	4	3	2	4	2	3	3	4	3	3	2	3	2	2	3	3	2	83.3333	58.3333	66.6667	38.0952	59.4203	1.03139
203.	F	15		N	3	3c	2	2	3	2	3	2	3	2	2	2	2	2	2	2	2	2	1	4	2	2	3	2	3	50	50	38.8889	38.0952	42.029	-0.352026
204.	M	15		N	3	3c	3	3	2	4	3	3	3	4	2	2	4	2	3	4	2	2	3	4	2	2	3	4	4	66.6667	66.6667	66.6667	66.6667	65.2174	1.21619
205.	M	15		N	3	3c	3	2	2	3	3	2	2	2	2	3	3	2	3	3	1	2	3	4	1	1	2	3	2	50	50	55.5556	28.5714	44.9275	-0.157985
206.	F	17		N	3	3c	3	3	2	1	4	1	2	2	1	2	3	3	1	2	3	1	3	4	1	2	2	2	1	33.3333	50	44.4444	19.0476	37.6812	-0.632391
207.	M	17		N	3	3c	3	3	3	2	2	2	2	3	2	2	3	2	3	2	3	2	2	4	2	3	3	2	2	41.6667	50	55.5556	47.619	49.2754	0.2757
																													average	51.6506	54.6699	44.525	37.3591	46.1668
	73	16.2415	N	155																									SD	20.7147	20.8454	17.5381	18.6713	12.9783
	134	0.955116	Y	52																											MAX	100		84.058
																												Correlation			MIN	5.55556		15.942
	15 years	45																										1	0.286434	0.765077	0.286434
	16 years	93																										0.286434	1	0.289656	1
	17 years	46																										0.765077	0.289656	1	0.289656
	18 years	21																										0.286434	1	0.289656	1

## Sheet: retest
					items
Number of respondent	Sex M/F	Age (years)		Konwledge someone with epilepsy Y/N	1	2a	2b	2c	2d	3a	3b	3f	3d	3c	3g	4a	4b	4c	4d	4e	4f	4g	5a	5b	5c	5F	5e	Scale 3 (%)	Scale 2 (%)	Scale 4 (%)	Scale 1 (%)	overall score (%)	rough score
1.	M	17		N	2	2	2	1	4	1	3	3	1	1	1	1	1	4	1	1	3	4	1	1	4	4	3	66.6667	33.3333	42.8571	19.0476	37.6812	49
2.	F	17		Y	2	4	2	4	4	1	3	1	1	1	4	2	1	1	1	1	1	1	1	1	4	1	1	41.6667	73.3333	4.7619	14.2857	28.9855	43
3.	F	15		Y	2	2	1	3	4	1	2	2	1	2	3	3	2	1	2	1	1	4	1	1	2	2	1	33.3333	53.3333	28.5714	14.2857	30.4348	44
4.	F	17		Y	3	3	2	1	2	2	2	3	2	1	2	4	2	2	4	1	2	3	1	1	2	2	4	25	46.6667	47.619	38.0952	40.5797	51
5.	M	16		N	3	2	2	2	3	2	4	4	1	2	1	2	3	2	2	2	2	1	1	2	3	2	1	58.3333	40	38.0952	23.8095	37.6812	49
6.	F	16		N	3	3	3	2	3	2	3	1	2	2	1	1	2	3	3	2	2	4	2	2	3	2	1	50	46.6667	57.1429	19.0476	42.029	52
7.	M	17		N	3	1	1	3	3	3	3	2	2	3	2	2	3	3	2	2	3	3	3	3	3	3	3	66.6667	33.3333	57.1429	52.381	52.1739	59
8.	M	16		N	3	2	2	1	2	3	3	3	3	3	3	2	2	2	2	1	2	4	2	2	2	2	2	50	26.6667	42.8571	52.381	43.4783	53
9.	M	17		N	3	3	3	2	2	1	2	3	1	3	2	2	3	3	2	1	3	3	2	3	2	2	3	41.6667	46.6667	52.381	38.0952	44.9275	54
10.	F	17		Y	4	3	3	2	4	1	3	1	2	2	2	2	2	4	3	1	1	3	1	1	3	1	2	41.6667	60	52.381	14.2857	40.5797	51
11.	M	18		N	3	1	2	4	2	3	2	2	3	1	2	1	3	2	2	2	3	2	2	3	4	1	3	33.3333	33.3333	47.619	52.381	43.4783	53
12.	M	18		N	3	2	3	4	3	3	3	4	2	2	2	2	3	2	3	1	3	3	2	2	3	4	1	66.6667	60	52.381	42.8571	53.6232	60
13.	F	17		Y	4	2	3	2	1	2	3	3	3	3	3	2	2	4	3	2	2	2	2	2	2	2	2	50	33.3333	57.1429	47.619	47.8261	56
14.	M	16		Y	3	4	4	3	4	2	4	2	1	4	2	3	3	2	3	1	2	4	2	2	3	3	2	83.3333	86.6667	52.381	28.5714	57.971	63
15.	F	18		N	3	2	3	3	3	3	3	4	2	2	3	2	2	3	3	3	4	4	3	3	3	3	3	58.3333	53.3333	71.4286	66.6667	63.7681	67
16.	F	16		Y	3	3	3	1	2	1	2	2	1	2	2	2	3	1	2	1	3	4	2	2	3	2	3	41.6667	40	47.619	28.5714	39.1304	50
17.	F	16		Y	1	2	2	2	3	1	2	2	1	2	1	2	1	1	3	1	1	4	1	1	3	2	1	41.6667	40	23.8095	4.7619	24.6377	40
18.	F	16		Y	2	3	1	2	4	1	2	3	2	2	3	2	3	3	2	2	3	4	2	2	2	3	2	41.6667	46.6667	57.1429	38.0952	46.3768	55
19.	F	16		Y	3	2	2	3	4	2	3	3	2	2	2	2	2	2	2	1	2	4	2	2	3	2	2	50	53.3333	42.8571	38.0952	44.9275	54
20.	F	17		N	3	3	2	2	3	2	4	3	1	3	4	2	1	2	2	1	3	4	1	1	3	3	1	75	46.6667	42.8571	28.5714	44.9275	54
21.	M	16		N	2	3	2	2	3	1	2	1	1	2	4	2	3	1	1	1	2	1	1	1	3	3	1	50	46.6667	19.0476	14.2857	28.9855	43
22.	F	18		N	1	2	3	2	2	2	2	2	2	2	3	2	2	1	2	1	2	3	2	2	2	2	2	33.3333	40	23.8095	38.0952	33.3333	46
23.	F	17		Y	2	4	3	2	2	2	2	3	1	2	2	2	1	1	2	1	2	2	1	2	2	2	3	33.3333	53.3333	19.0476	33.3333	33.3333	46
24.	F	16		N	3	2	3	1	1	3	2	3	2	2	3	2	2	4	3	2	4	4	2	3	2	3	2	41.6667	26.6667	71.4286	52.381	50.7246	58
25.	F	16		N	2	3	3	1	2	1	2	3	1	3	2	2	3	3	1	1	2	3	1	1	2	3	1	50	40	38.0952	14.2857	33.3333	46
26.	M	16		N	3	2	3	2	3	1	2	2	1	1	3	2	1	1	2	1	3	2	4	3	3	1	4	25	46.6667	28.5714	52.381	39.1304	50
27.	F	16		N	3	4	4	3	3	1	3	2	1	3	2	3	2	2	4	2	3	3	1	2	3	3	1	66.6667	80	57.1429	14.2857	50.7246	58
28.	M	16		Y	2	1	3	2	3	1	4	3	1	3	3	4	2	3	2	3	4	4	2	1	3	4	1	83.3333	53.3333	61.9048	23.8095	52.1739	59
29.	F	16		N	2	3	3	2	3	2	2	3	2	3	3	3	2	2	3	2	3	4	2	2	3	3	2	58.3333	60	52.381	42.8571	52.1739	59
30.	M	16		N	3	1	2	2	4	3	2	2	3	3	4	2	3	2	2	2	1	3	2	3	3	2	4	50	40	42.8571	66.6667	50.7246	58
31.	F	16		Y	3	2	2	2	4	2	2	3	1	1	4	2	1	1	2	1	2	4	1	2	3	3	2	41.6667	46.6667	33.3333	38.0952	39.1304	50
32.	F	16		N	2	2	3	2	3	2	2	3	1	2	2	3	3	1	2	1	2	2	2	2	2	2	1	33.3333	53.3333	28.5714	28.5714	34.7826	47
33.	F	16		N	3	4	4	3	3	3	2	4	2	3	3	2	2	1	2	3	4	4	4	3	4	3	1	66.6667	73.3333	57.1429	61.9048	63.7681	67
34.	F	16		Y	3	4	3	3	4	2	4	2	1	4	2	3	3	2	3	1	2	1	2	2	3	3	1	83.3333	80	38.0952	23.8095	50.7246	58
35.	F	17		N	2	1	1	2	2	3	4	4	2	4	3	4	2	4	4	2	4	4	4	3	4	3	2	91.6667	33.3333	71.4286	66.6667	65.2174	68
36.	F	16		Y	4	2	2	3	4	2	3	3	1	2	2	3	4	2	2	1	1	4	1	1	4	2	3	58.3333	60	52.381	28.5714	47.8261	56
37.	F	17		N	4	3	3	2	3	3	2	2	3	2	2	3	3	2	4	2	3	4	3	3	3	2	2	41.6667	60	71.4286	52.381	57.971	63
38.	F	17		N	1	3	3	2	3	2	3	2	2	3	4	3	1	2	1	1	3	1	2	2	1	1	1	33.3333	60	14.2857	38.0952	34.7826	47
39.	F	16		Y	2	3	3	2	2	1	2	1	1	2	1	2	1	1	2	1	1	2	1	1	2	2	1	33.3333	46.6667	14.2857	0	20.2899	37
40.	F	17		N	4	3	3	2	4	2	3	4	2	2	3	2	2	3	4	1	3	4	1	1	3	2	2	50	60	66.6667	38.0952	53.6232	60
41.	F	17		N	3	2	2	2	4	2	3	3	2	3	2	2	1	2	3	2	3	4	2	1	2	1	3	41.6667	46.6667	52.381	38.0952	44.9275	54
42.	M	17		N	3	4	3	3	4	3	4	1	1	2	2	2	1	1	4	2	3	4	3	3	4	1	1	58.3333	73.3333	52.381	33.3333	52.1739	59
43.	F	17		N	1	2	2	1	3	2	2	3	3	2	4	1	1	2	1	1	3	2	2	2	3	2	1	41.6667	26.6667	19.0476	47.619	33.3333	46
44.	F	16		Y	2	4	3	1	2	3	3	2	1	2	1	3	2	1	2	1	2	3	2	1	2	2	1	41.6667	53.3333	28.5714	19.0476	33.3333	46
45.	M	20		Y	2	3	2	4	4	1	3	2	1	3	2	2	2	1	2	2	2	2	1	1	2	2	1	50	66.6667	28.5714	9.52381	34.7826	47
46.	F	16		Y	3	2	2	2	3	3	3	3	3	3	3	3	4	2	3	2	3	4	2	2	2	2	3	50	46.6667	66.6667	57.1429	56.5217	62
47.	M	17		N	2	2	3	1	4	2	3	2	2	2	2	3	3	4	3	2	3	4	2	3	2	2	2	41.6667	53.3333	66.6667	38.0952	50.7246	58
48.	F	16		N	3	4	3	2	2	2	3	3	1	2	2	3	3	2	2	2	3	4	2	2	3	3	1	58.3333	60	57.1429	28.5714	49.2754	57
49.	M	16		N	2	3	2	1	1	3	3	4	1	3	2	1	3	1	2	2	2	1	2	2	1	2	2	41.6667	20	28.5714	42.8571	33.3333	46
50.	F	17		N	2	3	3	2	4	3	4	4	2	3	4	2	1	2	2	2	3	3	3	3	3	3	1	75	60	38.0952	61.9048	56.5217	62
51.	F	16		Y	1	2	2	1	3	2	4	3	2	4	2	2	1	1	2	2	1	3	1	1	3	1	4	66.6667	33.3333	19.0476	38.0952	36.2319	48
52.	F	17		N	2	4	3	2	2	1	2	3	1	2	1	1	2	1	2	2	2	2	2	2	3	3	2	50	46.6667	28.5714	23.8095	34.7826	47
53.	F	16		Y	2	4	4	3	2	2	3	3	2	3	4	2	2	2	3	2	2	4	3	2	3	3	2	66.6667	66.6667	47.619	52.381	56.5217	62
54.	F	15		N	2	4	4	4	4	4	3	4	2	3	4	2	2	3	2	3	3	4	3	3	4	4	2	83.3333	86.6667	57.1429	71.4286	72.4638	73
55.	M	16		N	2	4	4	3	3	4	4	4	4	3	2	4	4	4	4	4	4	2	2	3	3	4	2	83.3333	86.6667	80.9524	66.6667	78.2609	77
56.	M	16		Y	2	3	2	2	3	1	4	3	2	3	1	4	1	1	2	2	2	2	2	2	3	3	2	75	60	23.8095	28.5714	42.029	52
57.	F	16		N	2	4	3	2	2	1	3	2	1	3	2	2	3	2	1	1	1	3	1	2	1	2	2	41.6667	53.3333	28.5714	19.0476	33.3333	46
58.	F	16		N	2	4	4	2	2	3	3	4	1	3	3	3	1	3	3	4	3	4	4	4	4	3	1	75	66.6667	61.9048	61.9048	65.2174	68
59.	F	16		Y	3	3	3	2	3	2	2	3	1	2	2	3	2	2	3	1	2	4	1	1	2	1	1	25	60	47.619	19.0476	37.6812	49
60.	F	16		N	2	3	2	2	3	1	2	2	1	2	3	2	3	2	3	2	1	2	3	1	2	3	1	41.6667	46.6667	38.0952	23.8095	36.2319	48
61.	F	16		N	2	3	3	2	2	1	2	2	1	2	1	3	3	1	3	2	2	4	2	2	2	3	3	41.6667	53.3333	47.619	23.8095	40.5797	51
62.	F	16		N	3	4	4	4	4	3	4	4	3	3	4	3	2	4	4	4	4	4	3	3	4	4	2	91.6667	93.3333	85.7143	71.4286	84.058	81
63.	M	16		N	3	2	2	1	2	1	2	1	1	1	1	1	1	1	1	1	1	1	1	1	1	1	1	8.33333	20	9.52381	0	8.69565	29
64.	F	16		Y	3	3	3	4	4	1	2	3	1	2	2	3	2	1	2	1	1	4	2	2	2	2	2	33.3333	80	33.3333	28.5714	42.029	52
65.	F	15		N	3	3	4	2	3	2	4	3	1	3	3	3	4	2	1	1	2	4	2	2	4	2	1	75	66.6667	47.619	33.3333	52.1739	59
66.	F	16		N	3	2	1	1	2	3	3	3	2	2	2	2	2	2	3	1	1	4	2	2	1	2	2	33.3333	20	42.8571	42.8571	36.2319	48
67.	M	16		N	3	2	2	1	3	1	3	3	1	3	2	3	3	1	2	2	2	2	1	3	3	3	1	66.6667	40	38.0952	23.8095	39.1304	50
68.	F	16		N	3	4	4	1	3	2	3	4	1	2	3	2	2	3	3	2	3	3	2	2	3	3	1	58.3333	60	57.1429	38.0952	52.1739	59
69.	F	17		Y	2	2	3	3	3	2	3	3	2	2	3	2	1	2	2	2	2	3	2	2	2	4	2	58.3333	53.3333	33.3333	42.8571	44.9275	54
70.	F	18		N	4	3	4	4	4	3	4	2	1	3	4	3	4	2	3	2	2	4	2	2	4	4	1	91.6667	86.6667	66.6667	38.0952	66.6667	69
71.	F	17		N	2	2	4	3	3	2	3	3	2	3	3	4	3	3	3	2	3	4	2	2	3	3	2	66.6667	73.3333	61.9048	42.8571	59.4203	64
72.	F	17		Y	3	2	2	2	2	2	3	3	2	3	2	2	2	2	2	1	2	4	2	2	2	2	2	50	33.3333	42.8571	38.0952	40.5797	51
73.	F	16		Y	2	3	2	3	3	3	3	2	2	3	3	3	2	3	3	2	2	3	2	2	2	2	2	50	60	47.619	42.8571	49.2754	57
74.	M	16		N	2	2	1	2	2	3	2	3	3	2	3	2	3	3	2	1	2	2	2	3	2	1	1	25	26.6667	38.0952	52.381	37.6812	49
75.	M	15		Y	3	2	3	1	3	1	2	2	3	3	2	2	3	2	2	2	2	3	3	2	4	1	2	50	40	47.619	38.0952	43.4783	53
76.	F	16		N	2	4	3	1	1	3	3	3	3	3	2	3	3	2	3	2	2	2	2	3	3	2	4	58.3333	46.6667	42.8571	61.9048	52.1739	59
77.	M	17		N	3	2	1	1	2	2	2	2	1	2	1	2	1	1	2	1	1	4	1	1	2	2	1	33.3333	20	28.5714	9.52381	21.7391	38
78.	M	16		N	3	2	3	2	2	1	2	2	2	1	2	2	2	1	2	2	2	4	1	1	2	2	1	25	40	42.8571	14.2857	30.4348	44
79.	M	16		N	3	1	1	2	3	2	2	2	1	1	1	2	1	1	2	1	2	3	1	2	2	1	1	16.6667	26.6667	28.5714	14.2857	21.7391	38
80.	M	16		N	3	2	3	2	1	3	2	3	2	3	3	2	2	2	2	1	1	3	3	3	2	3	4	50	33.3333	33.3333	66.6667	46.3768	55
81.	F	16		N	3	3	3	4	4	2	3	3	1	2	3	4	3	2	3	2	4	3	2	1	4	2	1	58.3333	86.6667	61.9048	28.5714	56.5217	62
82.	F	16		N	3	2	3	2	3	2	2	2	1	2	1	3	1	2	1	1	1	3	1	1	2	2	1	33.3333	53.3333	23.8095	9.52381	27.5362	42
83.	F	16		N	3	2	2	2	3	1	2	3	1	2	3	2	1	1	3	1	2	4	1	1	2	2	1	33.3333	40	38.0952	19.0476	31.8841	45
84.	F	17		N	3	3	1	1	2	1	2	3	1	2	3	2	1	1	3	1	2	4	1	1	2	2	1	33.3333	26.6667	38.0952	19.0476	28.9855	43
85.	F	16		N	3	2	2	1	4	1	3	2	1	1	1	4	1	2	4	2	3	4	1	2	1	2	2	25	53.3333	57.1429	14.2857	37.6812	49
86.	F	17		Y	4	4	3	3	3	2	3	3	2	3	3	3	4	3	2	2	2	4	2	2	3	4	3	75	73.3333	66.6667	47.619	63.7681	67
87.	F	16		N	1	2	2	2	3	1	2	2	2	3	1	1	1	1	2	1	2	1	1	1	2	1	1	33.3333	33.3333	9.52381	9.52381	18.8406	36
88.	F	15		N	3	3	3	1	2	2	4	3	2	3	3	3	3	3	2	1	1	3	1	2	3	3	3	75	46.6667	42.8571	42.8571	49.2754	57
89.	F	16		N	3	3	2	1	2	2	2	2	2	2	3	3	2	2	2	2	3	3	1	2	2	2	3	33.3333	40	47.619	38.0952	40.5797	51
90.	M	15		N	3	2	2	1	3	1	3	2	1	3	3	2	1	1	2	1	2	3	1	1	2	2	1	50	33.3333	28.5714	14.2857	28.9855	43
91.	F	15		N	2	3	3	2	4	1	1	3	1	2	1	3	1	2	3	1	2	2	1	1	1	1	2	8.33333	66.6667	28.5714	14.2857	28.9855	43
92.	F	15		N	3	3	3	2	2	3	2	3	2	3	3	3	3	3	3	2	2	4	3	4	3	2	2	50	53.3333	61.9048	61.9048	57.971	63
93.	F	15		N	2	3	3	3	3	2	2	2	2	2	3	2	2	1	1	1	2	4	3	2	2	2	3	33.3333	60	28.5714	47.619	42.029	52
94.	M	15		N	3	2	3	3	3	2	3	3	1	2	2	2	2	1	2	1	2	2	1	1	3	1	2	41.6667	53.3333	28.5714	23.8095	34.7826	47
95.	M	15		N	2	4	4	4	4	2	3	2	1	1	3	3	2	1	2	1	1	3	1	2	3	2	3	41.6667	93.3333	23.8095	33.3333	44.9275	54
96.	F	15		N	3	4	4	3	4	2	3	4	1	3	1	3	4	3	3	1	2	3	2	1	4	4	1	83.3333	86.6667	57.1429	23.8095	57.971	63
97.	F	15		N	3	3	3	2	3	2	2	3	3	2	1	3	4	3	3	2	1	4	2	2	2	3	2	41.6667	60	61.9048	38.0952	50.7246	58
98.	F	15		Y	2	3	3	2	3	3	3	2	2	3	3	3	1	2	1	1	1	3	2	2	3	3	2	66.6667	60	19.0476	42.8571	43.4783	53
99.	M	16		N	3	3	2	3	2	3	3	3	2	2	2	3	2	2	2	2	2	4	2	2	3	3	2	58.3333	53.3333	47.619	42.8571	49.2754	57
100.	F	15		N	3	4	3	1	2	2	3	3	1	3	4	2	2	2	2	2	3	4	2	2	3	3	2	66.6667	46.6667	52.381	42.8571	50.7246	58
101.	F	15		N	3	3	2	3	3	2	2	3	1	2	3	1	3	2	3	2	1	3	1	2	2	1	2	25	46.6667	47.619	33.3333	39.1304	50
102.	F	15		N	3	3	2	2	3	2	2	3	1	2	2	2	3	3	2	2	3	4	2	1	3	3	2	50	46.6667	61.9048	28.5714	46.3768	55
103.	F	16		N	2	3	3	2	2	3	2	4	1	3	4	2	3	3	4	3	4	4	4	3	2	3	1	50	46.6667	76.1905	61.9048	60.8696	65
104.	M	15		Y	4	4	4	4	4	2	3	4	2	3	4	4	2	3	4	2	4	4	2	2	3	4	1	75	100	76.1905	47.619	72.4638	73
105	M	15		N	3	4	4	1	2	3	2	3	2	3	3	2	2	1	2	1	2	4	3	2	3	3	3	58.3333	53.3333	38.0952	57.1429	50.7246	58
106.	M	15		N	3	4	2	1	1	3	3	2	2	2	2	2	3	2	2	1	2	3	2	1	2	2	1	41.6667	33.3333	42.8571	28.5714	36.2319	48
107.	M	16		N	3	3	3	3	3	2	3	3	2	4	3	2	2	1	2	2	3	4	3	3	3	2	2	66.6667	60	47.619	52.381	55.0725	61
108.	M	15		N	3	1	1	2	3	2	3	3	2	3	3	1	3	2	1	1	2	4	2	2	3	3	1	66.6667	20	42.8571	38.0952	40.5797	51
109.	M	16		N	3	4	4	2	1	2	2	2	1	2	2	2	1	1	2	2	2	2	2	1	2	3	1	41.6667	53.3333	28.5714	19.0476	33.3333	46
110.	M	15		N	3	2	3	2	2	2	3	3	2	2	3	2	3	2	2	1	2	3	2	2	2	2	1	41.6667	40	42.8571	38.0952	40.5797	51
111.	F	15		N	3	4	4	3	3	3	3	2	3	4	4	4	3	2	3	3	2	3	3	2	3	4	2	83.3333	86.6667	57.1429	57.1429	68.1159	70
112.	F	16		N	3	4	4	1	2	1	1	1	1	1	1	1	1	2	3	1	1	4	1	1	1	1	3	0	46.6667	38.0952	9.52381	24.6377	40
113.	M	15		N	2	2	2	2	2	2	2	2	2	2	2	1	1	1	1	1	1	1	1	1	1	1	1	16.6667	26.6667	4.7619	19.0476	15.942	34
114.	F	15		N	3	3	3	4	4	4	4	4	4	4	2	3	3	3	4	3	3	3	3	4	4	3	3	91.6667	80	71.4286	80.9524	79.7101	78
115.	M	16		N	3	4	4	3	4	2	3	3	2	2	4	2	2	2	3	1	2	2	1	1	2	3	1	50	80	38.0952	33.3333	47.8261	56
116.	F	15		N	1	4	4	3	4	3	4	4	3	4	2	2	1	1	2	1	3	3	4	4	4	4	4	100	80	23.8095	80.9524	66.6667	69
117.	F	15		N	2	4	4	2	4	1	2	2	1	1	2	2	2	1	2	1	2	2	1	1	2	1	1	16.6667	73.3333	23.8095	9.52381	28.9855	43
118.	F	16		N	3	4	4	4	4	3	3	3	2	4	3	3	3	3	3	3	3	4	3	3	3	3	3	75	93.3333	71.4286	61.9048	73.913	74
119.	F	15		Y	3	4	4	3	3	3	3	2	3	3	3	2	2	2	3	2	2	4	2	3	2	3	3	58.3333	73.3333	52.381	57.1429	59.4203	64
120.	M	15		N	3	3	3	3	4	2	3	3	2	3	3	3	2	1	2	1	2	3	3	3	2	3	2	58.3333	73.3333	33.3333	52.381	52.1739	59
121.	M	15		N	3	1	2	2	2	2	3	1	1	2	3	2	1	1	2	1	1	4	1	1	3	2	1	50	26.6667	28.5714	14.2857	27.5362	42
122.	M	15		N	3	3	3	3	3	2	4	2	2	3	2	1	1	2	2	1	2	3	1	2	3	1	3	58.3333	53.3333	33.3333	33.3333	42.029	52
123.	F	15		N	1	4	4	4	4	1	3	3	1	3	2	2	1	3	2	2	2	2	3	1	4	3	1	75	86.6667	28.5714	23.8095	47.8261	56
124.	F	16		N	3	3	2	2	3	2	3	3	2	3	4	3	1	2	2	2	3	4	2	2	3	3	1	66.6667	53.3333	47.619	42.8571	50.7246	58
125.	F	16		N	1	4	3	1	2	1	3	2	1	4	4	2	4	4	2	1	2	4	3	1	3	4	1	83.3333	46.6667	52.381	28.5714	49.2754	57
126.	F	16		N	1	2	2	4	2	1	3	2	1	2	3	3	2	1	2	2	3	4	2	2	3	3	2	58.3333	53.3333	38.0952	28.5714	42.029	52
127.	F	16		N	4	3	4	2	3	2	3	2	2	3	3	3	3	2	2	2	2	4	2	2	2	2	2	50	66.6667	57.1429	38.0952	52.1739	59
128.	F	16		Y	2	3	2	1	3	1	2	2	1	2	3	2	1	1	2	2	1	3	2	2	3	3	1	50	40	23.8095	23.8095	31.8841	45
129.	M	17		N	3	3	1	3	3	2	3	2	1	3	3	3	3	2	2	2	2	3	1	1	3	4	1	75	53.3333	47.619	19.0476	44.9275	54
130.	F	16		Y	3	3	2	1	2	1	3	2	1	2	2	1	2	1	1	1	1	2	2	1	3	2	1	50	26.6667	19.0476	14.2857	24.6377	40
131.	F	17		N	3	3	3	2	2	2	2	2	2	3	2	3	1	2	2	1	2	3	3	1	3	1	1	41.6667	53.3333	33.3333	28.5714	37.6812	49
132.	F	16		N	3	3	4	2	3	2	3	2	3	3	3	2	2	2	3	2	4	2	3	3	3	3	1	66.6667	60	52.381	47.619	55.0725	61
133.	F	16		N	3	2	3	2	2	1	2	1	2	3	3	1	1	2	2	1	1	2	3	2	3	3	3	58.3333	33.3333	23.8095	38.0952	36.2319	48
134.	F	16		Y	3	2	3	3	4	1	2	2	1	1	1	3	1	1	2	1	1	2	1	1	2	1	1	16.6667	66.6667	19.0476	4.7619	24.6377	40
135.	M	16		N	3	3	2	1	3	2	3	2	1	2	2	2	3	2	1	1	2	2	2	1	3	2	1	50	40	33.3333	19.0476	33.3333	46
136.	F	16		N	2	3	3	3	3	2	3	2	2	3	3	3	4	2	2	2	3	4	3	3	3	3	2	66.6667	66.6667	57.1429	47.619	57.971	63
137.	M	17		Y	4	3	3	1	2	3	3	2	2	3	3	2	1	1	1	1	2	2	1	1	3	2	1	58.3333	40	23.8095	28.5714	34.7826	47
138.	M	17		N	1	1	1	1	4	2	2	1	1	1	2	3	1	1	1	1	2	3	2	1	2	2	1	25	33.3333	14.2857	14.2857	20.2899	37
139.	M	16		N	2	2	2	3	4	2	3	3	2	3	3	3	2	2	2	2	2	4	3	2	3	2	1	58.3333	60	42.8571	42.8571	49.2754	57
140.	M	17		N	2	3	2	1	2	3	2	4	1	2	3	3	2	2	3	2	3	3	3	3	1	1	3	16.6667	40	47.619	61.9048	44.9275	54
141.	M	16		N	2	2	2	1	3	1	2	2	1	1	1	2	1	1	2	1	3	4	1	1	3	1	1	25	33.3333	33.3333	4.7619	23.1884	39
142.	F	16		N	3	3	2	3	3	2	4	3	1	2	2	3	2	3	2	1	2	4	2	2	2	1	3	41.6667	60	47.619	38.0952	46.3768	55
143.	F	16		Y	3	4	4	2	2	1	1	2	1	1	3	2	2	2	3	1	2	3	2	2	4	4	2	50	60	42.8571	28.5714	43.4783	53
144.	F	16		N	3	3	2	2	2	3	4	4	2	3	4	2	1	3	1	4	4	3	3	3	3	3	3	75	40	57.1429	71.4286	60.8696	65
145.	M	17		N	3	3	2	1	3	3	3	3	1	1	4	2	3	1	2	1	1	1	3	4	4	1	3	41.6667	40	23.8095	66.6667	43.4783	53
146.	F	16		Y	3	3	2	1	3	2	2	2	1	3	2	1	2	2	1	2	2	3	2	3	2	3	2	50	33.3333	38.0952	33.3333	37.6812	49
185.	F	17		Y	3	4	4	3	3	2	2	3	2	2	2	3	2	2	2	2	3	4	2	3	3	3	3	50	80	52.381	47.619	56.5217	62
186.	F	16		N	3	3	2	1	3	2	2	3	1	1	1	3	4	4	2	3	2	3	1	1	1	1	1	8.33333	46.6667	66.6667	14.2857	36.2319	48
187.	F	17		N	3	2	1	2	3	2	4	2	1	3	4	2	3	3	1	2	2	3	2	2	3	2	4	66.6667	33.3333	47.619	47.619	47.8261	56
188.	F	17		Y	3	2	1	2	2	2	2	1	1	2	1	2	1	1	2	1	1	2	1	1	2	1	2	25	26.6667	19.0476	9.52381	18.8406	36
189.	F	17		Y	3	2	2	2	3	2	3	2	1	2	3	3	2	2	2	2	2	4	2	1	2	2	1	41.6667	46.6667	47.619	23.8095	39.1304	50
190.	F	16		N	3	2	3	2	3	1	3	3	1	2	3	4	3	3	2	2	2	4	1	1	2	2	2	41.6667	60	57.1429	23.8095	44.9275	54
191.	M	17		Y	3	1	1	3	3	1	3	2	1	1	1	2	2	2	3	1	2	3	1	1	4	2	1	50	33.3333	42.8571	4.7619	30.4348	44
192.	M	16		N	3	3	1	1	2	1	1	3	2	2	3	2	3	2	1	1	3	3	3	3	1	2	2	16.6667	26.6667	42.8571	47.619	36.2319	48
193.	F	15		N	4	3	3	2	3	2	2	3	2	2	3	2	3	2	2	2	2	4	2	2	2	2	1	33.3333	53.3333	57.1429	38.0952	46.3768	55
194.	F	15		N	3	3	3	2	3	3	3	3	2	3	4	2	3	3	2	2	2	4	2	2	3	3	2	66.6667	53.3333	57.1429	52.381	56.5217	62
195.	F	15		N	3	2	3	1	2	1	2	3	1	2	3	2	3	2	3	2	2	4	2	1	3	2	1	41.6667	33.3333	57.1429	23.8095	39.1304	50
196.	F	15		N	2	2	3	1	3	2	2	2	1	3	3	2	2	2	2	2	3	3	3	2	2	3	3	50	40	42.8571	42.8571	43.4783	53
197.	F	16		N	3	4	2	1	1	2	2	4	2	2	2	1	4	2	1	1	4	2	3	2	4	2	2	50	26.6667	47.619	47.619	43.4783	53
198.	F	16		Y	2	1	1	2	2	2	3	1	2	2	1	2	1	1	2	1	2	2	2	3	4	3	1	66.6667	20	19.0476	23.8095	28.9855	43
199.	M	15		N	3	2	2	3	3	1	2	2	2	1	2	3	1	1	1	1	2	2	1	2	2	2	2	25	53.3333	19.0476	23.8095	28.9855	43
200.	M	16		N	3	4	4	4	4	3	4	3	1	4	2	4	1	4	2	4	2	1	3	2	4	4	2	100	100	47.619	42.8571	66.6667	69
201.	F	16		N	3	2	2	3	3	2	2	3	2	2	3	2	2	2	2	2	3	4	3	3	3	2	1	41.6667	46.6667	52.381	47.619	47.8261	56
202.	F	15		N	3	3	3	2	3	2	4	3	2	4	2	3	3	4	3	3	2	3	2	2	3	3	2	83.3333	60	66.6667	38.0952	59.4203	64
203.	F	15		Y	2	2	3	2	3	2	3	2	2	2	2	2	2	2	2	2	1	4	2	2	3	2	3	50	46.6667	38.0952	38.0952	42.029	52
204.	M	15		N	3	3	2	4	3	3	3	4	2	2	4	2	3	4	2	2	3	4	2	2	3	4	4	66.6667	60	66.6667	66.6667	65.2174	68
205.	M	15		N	3	2	2	3	3	2	2	2	2	3	3	2	3	3	1	2	3	4	1	1	2	3	2	50	46.6667	57.1429	28.5714	44.9275	54
206.	F	17		N	3	3	2	1	4	1	2	2	1	2	3	3	1	2	3	1	3	4	1	2	2	2	1	33.3333	53.3333	47.619	19.0476	37.6812	49
207.	M	17		N	3	3	3	2	2	2	2	3	2	2	3	2	3	2	3	2	2	4	2	3	3	2	2	41.6667	46.6667	57.1429	47.619	49.2754	57
																															average	44.2329
	57	16.0651	N	125
	112	0.82478	Y	44

## Sheet: comparison-schools
	school 1	school 2	school 3			comparison in total score
	37.6812	34.7826	28.9855
	37.6812	36.2319	53.6232			one-way ANOVA
	49.2754	56.5217	52.1739
	40.5797	17.3913	33.3333
	46.3768	21.7391	37.6812
	37.6812	30.4348	44.9275			Factor
	59.4203	47.8261	47.8261			school	Number	count	Average	Variance
	59.4203	55.0725	43.4783			school 1	64	3086.96	48.2337	167.53
	55.0725	37.6812	53.6232			school 2	64	2997.1	46.8297	177.759
	28.9855	66.6667	59.4203			school 3	79	3472.46	43.9552	157.138
	40.5797	66.6667	56.5217
	75.3623	50.7246	21.7391
	40.5797	56.5217	43.4783			ANOVA
	65.2174	55.0725	37.6812			Source of variability	SS	difference	MS	F	p-value	critical value
	40.5797	49.2754	39.1304				687.926	2	343.963	2.06318	0.129693	3.04016
	43.4783	36.2319	37.6812				34009.9	204	166.715
	36.2319	30.4348	31.8841
	66.6667	42.029	23.1884			Total	34697.9	206
	37.6812	59.4203	21.7391
	53.6232	49.2754	18.8406
	65.2174	34.7826	47.8261						p-value higher than 0,05 - no singificant difference
	39.1304	44.9275	30.4348
	28.9855	59.4203	34.7826
	52.1739	47.8261	30.4348
	57.971	34.7826	26.087
	59.4203	63.7681	52.1739
	72.4638	50.7246	34.7826
	55.0725	39.1304	44.9275
	44.9275	43.4783	31.8841
	47.8261	63.7681	44.9275
	57.971	71.0145	46.3768
	49.2754	46.3768	63.7681
	53.6232	40.5797	36.2319
	60.8696	52.1739	47.8261
	63.7681	52.1739	43.4783
	75.3623	47.8261	49.2754
	57.971	40.5797	72.4638
	34.7826	50.7246	66.6667
	31.8841	24.6377	50.7246
	34.7826	79.7101	30.4348
	42.029	47.8261	49.2754
	43.4783	73.913	37.6812
	43.4783	39.1304	39.1304
	42.029	55.0725	33.3333
	36.2319	52.1739	50.7246
	33.3333	52.1739	33.3333
	44.9275	37.6812	39.1304
	43.4783	53.6232	60.8696
	47.8261	65.2174	36.2319
	50.7246	50.7246	47.8261
	40.5797	47.8261	18.8406
	53.6232	46.3768	39.1304
	44.9275	56.5217	44.9275
	52.1739	42.029	30.4348
	84.058	30.4348	36.2319
	53.6232	43.4783	46.3768
	15.942	18.8406	56.5217
	59.4203	37.6812	39.1304
	43.4783	50.7246	43.4783
	43.4783	28.9855	43.4783
	53.6232	26.087	28.9855
	59.4203	55.0725	28.9855
	26.087	63.7681	66.6667
	33.3333	33.3333	47.8261
			59.4203
			42.029
			65.2174
			44.9275
			37.6812
			49.2754
			66.6667
			37.6812
			42.029
			62.3188
			50.7246
			68.1159
			63.7681
			56.5217
			55.0725

## Sheet: comparison-classes-school 1
	class 1	class 2	class 3
	37.6812	57.971	43.4783		comparison in total score
	37.6812	59.4203	47.8261
	49.2754	72.4638	50.7246		one-way ANOVA
	40.5797	55.0725	40.5797
	46.3768	44.9275	53.6232		Factor
	37.6812	47.8261	44.9275		school	Number	count	Average	Variance
	59.4203	57.971	52.1739		school 1	24	1137.68	47.4034	158.805
	59.4203	49.2754	84.058		school 2	23	1143.48	49.7164	149.975
	55.0725	53.6232	53.6232		school 3	17	805.797	47.3998	220.218
	28.9855	60.8696	15.942
	40.5797	63.7681	59.4203
	75.3623	75.3623	43.4783		ANOVA
	40.5797	57.971	43.4783		Source of variability	SS	difference	MS	F	p-value	critical value
	65.2174	34.7826	53.6232			78.9334	2	39.4667	0.22982	0.795361	3.14779
	40.5797	31.8841	59.4203			10475.4	61	171.729
	43.4783	34.7826	26.087
	36.2319	42.029	33.3333		Total	10554.4	63
	66.6667	43.4783
	37.6812	43.4783
	53.6232	42.029						p-value higher than 0,05 - no singificant difference
	65.2174	36.2319
	39.1304	33.3333
	28.9855	44.9275
	52.1739

## Sheet: comparison-classes-school 2
	class 1	class 2	class 3
	34.7826	47.8261	52.1739		comparison in total score
	36.2319	34.7826	52.1739
	56.5217	63.7681	37.6812		one-way ANOVA
	17.3913	50.7246	53.6232
	21.7391	39.1304	65.2174		Factor
	30.4348	43.4783	50.7246		school	Number	count	Average	Variance
	47.8261	63.7681	47.8261		school 1	23	1039.13	45.1796	184.196
	55.0725	71.0145	46.3768		school 2	21	1065.22	50.7246	182.945
	37.6812	46.3768	56.5217		school 3	20	892.754	44.6377	158.436
	66.6667	40.5797	42.029
	66.6667	52.1739	30.4348
	50.7246	52.1739	43.4783		ANOVA
	56.5217	47.8261	18.8406		Source of variability	SS	difference	MS	F	p-value	critical value
	55.0725	40.5797	37.6812			477.307	2	238.653	1.35782	0.264884	3.14779
	49.2754	50.7246	50.7246			10721.5	61	175.762
	36.2319	24.6377	28.9855
	30.4348	79.7101	26.087		Total	11198.8	63
	42.029	47.8261	55.0725
	59.4203	73.913	63.7681
	49.2754	39.1304	33.3333					p-value higher than 0,05 - no singificant difference
	34.7826	55.0725
	44.9275
	59.4203

## Sheet: comparison-classes-school 3
	class 1	class 2	class 3
	66.6667	30.4348	60.8696		comparison in total score
	37.6812	26.087	36.2319
	42.029	52.1739	47.8261		one-way ANOVA
	62.3188	34.7826	18.8406
	50.7246	44.9275	39.1304		Factor
	68.1159	31.8841	44.9275		school	Number	count	Average	Variance
	63.7681	44.9275	30.4348		school 1	32	1402.9	43.8406	187.816
	56.5217	46.3768	36.2319		school 2	24	1055.07	43.9614	141.122
	55.0725	63.7681	46.3768		school 3	23	1014.49	44.1084	144.894
	28.9855	36.2319	56.5217
	53.6232	47.8261	39.1304
	52.1739	43.4783	43.4783		ANOVA
	33.3333	49.2754	43.4783		Source of variability	SS	difference	MS	F	p-value	critical value
	37.6812	72.4638	28.9855			0.960997	2	0.480499	0.00297964	0.997025	3.11698
	44.9275	66.6667	28.9855			12255.8	76	161.261
	47.8261	50.7246	66.6667
	43.4783	30.4348	47.8261		Total	12256.8	78
	53.6232	49.2754	59.4203
	59.4203	37.6812	42.029
	56.5217	39.1304	65.2174					p-value higher than 0,05 - no singificant difference
	21.7391	33.3333	44.9275
	43.4783	50.7246	37.6812
	37.6812	33.3333	49.2754
	39.1304	39.1304
	37.6812
	31.8841
	23.1884
	21.7391
	18.8406
	47.8261
	30.4348
	34.7826

## Sheet: comparison-knowledge-yes-no 
	Knowledge of someone with epliepsy
	No						Yes
														Comparison using two-sample t-test
	Total score	Scale 3	Scale 2	Scale 4	Scale 1		Total score	Scale 3	Scale 2	Scale 4	Scale 1
	37.6812	66.6667	50	22.2222	23.8095		37.6812	16.6667	66.6667	44.4444	28.5714			Total score
	46.3768	50	33.3333	66.6667	42.8571		49.2754	50	100	33.3333	23.8095
	37.6812	66.6667	58.3333	27.7778	19.0476		40.5797	33.3333	41.6667	44.4444	33.3333				No	Yes
	59.4203	83.3333	41.6667	61.1111	57.1429		28.9855	25	25	50	9.52381			Average	47.4147	42.447		SD
	59.4203	83.3333	41.6667	66.6667	52.381		40.5797	50	25	38.8889	42.8571			Variance	154.141	196.065		12.4153	14.0023
	55.0725	58.3333	58.3333	55.5556	47.619		65.2174	75	100	66.6667	33.3333			Number	155	52
	40.5797	41.6667	25	22.2222	61.9048		43.4783	25	75	50	28.5714				0
	75.3623	75	66.6667	72.2222	80.9524		36.2319	58.3333	58.3333	44.4444	4.7619			difference	80
	40.5797	66.6667	50	27.7778	33.3333		66.6667	66.6667	66.6667	55.5556	76.1905			test statistic	2.27573
	53.6232	66.6667	58.3333	50	47.619		37.6812	33.3333	50	33.3333	33.3333			P(T<=t) (2)	0.0255367	< 0,05 - statistically significant difference
	65.2174	83.3333	66.6667	50	66.6667		28.9855	41.6667	41.6667	33.3333	4.7619			t krit (2)	1.99006
	39.1304	41.6667	41.6667	27.7778	42.8571		55.0725	66.6667	16.6667	66.6667	61.9048
	52.1739	50	41.6667	66.6667	42.8571		57.971	66.6667	91.6667	50	42.8571			Scale 3
	57.971	58.3333	33.3333	83.3333	52.381		60.8696	66.6667	100	66.6667	33.3333
	59.4203	66.6667	58.3333	61.1111	52.381		75.3623	83.3333	75	83.3333	76.1905				No	Yes
	72.4638	83.3333	100	77.7778	47.619		31.8841	33.3333	91.6667	22.2222	0			Average	52.8495	48.0769
	44.9275	33.3333	75	61.1111	19.0476		42.029	58.3333	58.3333	38.8889	28.5714			Variance	440.511	385.663		20.9884	19.6383
	47.8261	33.3333	50	50	52.381		36.2319	33.3333	50	22.2222	38.0952			Number	155	52
	49.2754	41.6667	50	33.3333	61.9048		33.3333	16.6667	50	50	14.2857				0
	53.6232	75	50	44.4444	52.381		40.5797	75	41.6667	22.2222	38.0952			difference	93
	63.7681	100	33.3333	61.1111	57.1429		44.9275	66.6667	66.6667	27.7778	38.0952			test statistic	1.49007
	57.971	58.3333	58.3333	66.6667	47.619		53.6232	75	58.3333	44.4444	47.619			P(T<=t) (2)	0.139591	> 0,05 - no statistically significant difference
	34.7826	16.6667	50	16.6667	42.8571		43.4783	58.3333	50	44.4444	23.8095			t krit (2)	1.9858
	34.7826	25	58.3333	27.7778	38.0952		33.3333	25	58.3333	27.7778	19.0476
	42.029	50	58.3333	44.4444	23.8095		50.7246	75	50	38.8889	47.619			Scale 2
	43.4783	25	50	50	42.8571		56.5217	41.6667	66.6667	72.2222	33.3333
	43.4783	50	41.6667	27.7778	52.381		55.0725	58.3333	75	38.8889	57.1429				No	Yes
	44.9275	33.3333	58.3333	50	38.0952		36.2319	50	50	33.3333	14.2857			Average	53.2796	58.8141
	43.4783	66.6667	41.6667	38.8889	33.3333		56.5217	50	66.6667	55.5556	52.381			Variance	391.862	548.512		19.7955	23.4203
	47.8261	58.3333	33.3333	44.4444	52.381		34.7826	66.6667	75	5.55556	14.2857			Number	155	52
	50.7246	66.6667	41.6667	55.5556	42.8571		71.0145	50	100	61.1111	76.1905				0
	53.6232	58.3333	75	33.3333	57.1429		52.1739	58.3333	75	27.7778	52.381			difference	77
	52.1739	50	66.6667	61.1111	42.8571		30.4348	33.3333	66.6667	27.7778	9.52381			test statistic	-1.53051
	84.058	91.6667	100	77.7778	85.7143		18.8406	41.6667	16.6667	11.1111	4.7619			P(T<=t) (2)	0.129989	> 0,05 - no statistically significant difference
	15.942	41.6667	8.33333	5.55556	14.2857		26.087	16.6667	66.6667	16.6667	14.2857			t krit (2)	1.99125
	59.4203	100	66.6667	50	38.0952		33.3333	50	41.6667	16.6667	23.8095
	43.4783	50	50	61.1111	23.8095		44.9275	50	66.6667	44.4444	28.5714			Scale 4
	53.6232	50	50	61.1111	47.619		53.6232	41.6667	83.3333	38.8889	57.1429
	59.4203	58.3333	75	66.6667	57.1429		59.4203	58.3333	100	38.8889	57.1429				No	Yes
	26.087	41.6667	66.6667	11.1111	0		56.5217	66.6667	66.6667	61.1111	38.0952			Average	46.6667	38.141
	66.6667	75	100	44.4444	61.9048		37.6812	25	50	44.4444	28.5714			Variance	292.849	302.625		17.1128	17.3961
	37.6812	33.3333	25	33.3333	47.619		31.8841	25	50	50	4.7619			Number	155	52
	42.029	66.6667	25	44.4444	28.5714		21.7391	25	33.3333	16.6667	14.2857				0
	62.3188	75	83.3333	50	57.1429		18.8406	0	33.3333	22.2222	19.0476			difference	86
	68.1159	75	83.3333	66.6667	57.1429		30.4348	33.3333	50	22.2222	33.3333			test statistic	3.07062
	63.7681	83.3333	75	77.7778	33.3333		34.7826	50	58.3333	27.7778	14.2857			P(T<=t) (2)	0.00285896	< 0,05 - statistically significant difference
	34.7826	50	25	38.8889	19.0476		30.4348	66.6667	41.6667	11.1111	19.0476			t krit (2)	1.98793
	56.5217	66.6667	58.3333	44.4444	66.6667		63.7681	83.3333	100	27.7778	76.1905
	17.3913	16.6667	33.3333	16.6667	0		18.8406	25	25	11.1111	9.52381
	21.7391	16.6667	58.3333	16.6667	4.7619		39.1304	41.6667	41.6667	44.4444	23.8095			Scale 1
	30.4348	33.3333	58.3333	16.6667	14.2857		30.4348	50	33.3333	38.8889	4.7619
	47.8261	75	25	27.7778	66.6667		28.9855	66.6667	16.6667	16.6667	23.8095				No	Yes
	55.0725	75	91.6667	55.5556	19.0476									Average	39.3548	31.4103
	37.6812	33.3333	50	33.3333	23.8095									Variance	311.888	418.176		17.6603	20.4493
	66.6667	33.3333	66.6667	50	90.4762									Number	155	52
	66.6667	33.3333	66.6667	50	90.4762										0
	50.7246	58.3333	75	50	28.5714									difference	78
	55.0725	100	50	55.5556	38.0952									test statistic	2.50554
	49.2754	66.6667	50	55.5556	33.3333									P(T<=t) (2)	0.0143095	< 0,05 - statistically significant difference
	36.2319	33.3333	33.3333	38.8889	28.5714									t krit (2)	1.99085
	30.4348	50	25	27.7778	14.2857
	42.029	33.3333	83.3333	44.4444	19.0476
	59.4203	58.3333	66.6667	66.6667	52.381
	49.2754	33.3333	66.6667	44.4444	52.381
	34.7826	25	58.3333	38.8889	14.2857
	44.9275	41.6667	100	22.2222	33.3333
	59.4203	83.3333	75	66.6667	23.8095
	47.8261	33.3333	58.3333	55.5556	42.8571
	63.7681	41.6667	50	72.2222	66.6667
	50.7246	66.6667	50	50	42.8571
	39.1304	25	58.3333	44.4444	33.3333
	43.4783	58.3333	50	50	23.8095
	63.7681	50	50	88.8889	61.9048
	46.3768	50	50	38.8889	47.619
	40.5797	66.6667	33.3333	33.3333	38.0952
	52.1739	58.3333	58.3333	44.4444	52.381
	52.1739	75	25	61.1111	42.8571
	47.8261	33.3333	100	44.4444	23.8095
	40.5797	41.6667	41.6667	38.8889	38.0952
	50.7246	66.6667	75	44.4444	28.5714
	24.6377	0	58.3333	33.3333	9.52381
	79.7101	91.6667	83.3333	72.2222	80.9524
	47.8261	50	91.6667	33.3333	33.3333
	73.913	91.6667	66.6667	72.2222	76.1905
	39.1304	33.3333	83.3333	38.8889	14.2857
	55.0725	41.6667	66.6667	55.5556	47.619
	52.1739	41.6667	83.3333	50	42.8571
	37.6812	66.6667	41.6667	33.3333	14.2857
	53.6232	50	50	61.1111	52.381
	65.2174	83.3333	75	72.2222	42.8571
	50.7246	66.6667	50	44.4444	42.8571
	47.8261	75	33.3333	44.4444	38.0952
	46.3768	50	50	50	33.3333
	56.5217	83.3333	75	55.5556	23.8095
	42.029	50	75	38.8889	23.8095
	43.4783	66.6667	50	38.8889	28.5714
	37.6812	41.6667	50	27.7778	28.5714
	50.7246	50	66.6667	44.4444	42.8571
	28.9855	41.6667	50	27.7778	9.52381
	55.0725	66.6667	58.3333	50	47.619
	63.7681	83.3333	66.6667	55.5556	61.9048
	28.9855	41.6667	41.6667	22.2222	14.2857
	53.6232	66.6667	58.3333	55.5556	42.8571
	52.1739	25	41.6667	66.6667	57.1429
	33.3333	50	41.6667	33.3333	14.2857
	37.6812	33.3333	41.6667	27.7778	38.0952
	47.8261	66.6667	33.3333	50	52.381
	43.4783	58.3333	41.6667	5.55556	61.9048
	21.7391	0	0	27.7778	33.3333
	43.4783	66.6667	41.6667	44.4444	23.8095
	39.1304	58.3333	33.3333	27.7778	38.0952
	37.6812	33.3333	33.3333	66.6667	14.2857
	23.1884	25	41.6667	22.2222	9.52381
	47.8261	66.6667	83.3333	22.2222	42.8571
	26.087	41.6667	25	27.7778	9.52381
	52.1739	41.6667	66.6667	66.6667	28.5714
	34.7826	33.3333	25	50	19.0476
	44.9275	50	50	44.4444	38.0952
	31.8841	41.6667	50	16.6667	28.5714
	44.9275	75	41.6667	33.3333	33.3333
	46.3768	41.6667	41.6667	55.5556	33.3333
	36.2319	41.6667	33.3333	38.8889	33.3333
	47.8261	75	66.6667	33.3333	33.3333
	43.4783	16.6667	50	61.1111	42.8571
	49.2754	41.6667	50	55.5556	42.8571
	72.4638	66.6667	75	100	42.8571
	66.6667	83.3333	58.3333	72.2222	61.9048
	50.7246	66.6667	50	66.6667	33.3333
	30.4348	25	33.3333	38.8889	19.0476
	49.2754	41.6667	50	38.8889	57.1429
	37.6812	41.6667	58.3333	22.2222	33.3333
	39.1304	41.6667	16.6667	38.8889	42.8571
	33.3333	50	0	33.3333	33.3333
	50.7246	41.6667	58.3333	50	47.619
	33.3333	16.6667	16.6667	38.8889	42.8571
	39.1304	41.6667	50	44.4444	23.8095
	60.8696	83.3333	91.6667	61.1111	33.3333
	36.2319	8.33333	41.6667	66.6667	14.2857
	47.8261	66.6667	33.3333	44.4444	47.619
	44.9275	41.6667	50	55.5556	23.8095
	36.2319	16.6667	25	38.8889	47.619
	46.3768	33.3333	58.3333	50	38.0952
	56.5217	66.6667	58.3333	55.5556	52.381
	39.1304	41.6667	33.3333	55.5556	23.8095
	43.4783	50	41.6667	44.4444	42.8571
	43.4783	50	33.3333	44.4444	47.619
	28.9855	25	50	11.1111	23.8095
	66.6667	100	100	44.4444	42.8571
	47.8261	41.6667	50	50	47.619
	59.4203	83.3333	58.3333	66.6667	38.0952
	65.2174	66.6667	66.6667	66.6667	66.6667
	44.9275	50	50	55.5556	28.5714
	37.6812	33.3333	50	44.4444	19.0476
	49.2754	41.6667	50	55.5556	47.619
	42.029	50	50	38.8889	38.0952

## Sheet: comparison-test-retest
	age-test	age-retest										Gender									Knowledge someone with epilepsy
	17	17			Two-sample t-test - age -results							Total number	First testing	Retesting							Total number	First testing	Retesting
	17	17										Male	73	58							Yes	52	44
	15	15				Soubor 1	Soubor 2					Female	134	111							No	155	125
	17	17			St?. hodnota	16.2415	16.0651					total	207	169							total	207	169
	16	16			Rozptyl	0.912246	0.680262					Proportion	First testing	Retesting							Proportion	First testing	Retesting
	16	16			Pozorování	207	169					Male	0.352657	0.343195							Male	0.251208	0.260355
	17	17			Hyp. rozdíl st?. hodnot	0						Female	0.647343	0.656805							Female	0.748792	0.739645
	16	16			Rozdíl	373
	17	17			t stat	1.92162						Statistical technique used:		Two-Sample z-test for the Difference Between Proportions							Statistical technique used:		Two-Sample z-test for the Difference Between Proportions
	17	17			P(T<=t) (2)	0.0554146	>0,05 - no significant difference
	18	18			t krit (2)	1.96634						test statistic:	0.191547								test statistic:	-0.202349
	18	18										p-value	0.848097	>0,05-no significant difference							p-value	0.839644	>0,05-no significant difference
	17	17
	16	16
	18	18
	16	16
	16	16
	16	16
	16	16
	17	17
	16	16
	18	18
	17	17
	16	16
	16	16
	16	16
	16	16
	16	16
	16	16
	16	16
	16	16
	16	16
	16	16
	16	16
	17	17
	16	16
	17	17
	17	17
	16	16
	17	17
	17	17
	17	17
	17	17
	16	16
	20	20
	16	16
	17	17
	16	16
	16	16
	17	17
	16	16
	17	17
	16	16
	15	15
	16	16
	16	16
	16	16
	16	16
	16	16
	16	16
	16	16
	16	16
	16	16
	16	16
	15	15
	16	16
	16	16
	16	16
	17	17
	18	18
	17	17
	17	17
	16	16
	16	16
	15	15
	16	16
	17	17
	16	16
	16	16
	16	16
	16	16
	16	16
	16	16
	17	17
	16	16
	17	17
	16	16
	15	15
	16	16
	15	15
	15	15
	15	15
	15	15
	15	15
	15	15
	15	15
	15	15
	15	15
	16	16
	15	15
	15	15
	15	15
	16	16
	15	15
	15	15
	15	15
	16	16
	15	15
	16	16
	15	15
	15	15
	16	16
	15	15
	15	15
	16	16
	15	15
	15	15
	16	16
	15	15
	15	15
	15	15
	15	15
	15	15
	16	16
	16	16
	16	16
	16	16
	16	16
	17	17
	16	16
	17	17
	16	16
	16	16
	16	16
	16	16
	16	16
	17	17
	17	17
	16	16
	17	17
	16	16
	16	16
	16	16
	16	16
	17	17
	16	16
	17	17
	18	16
	18	17
	18	17
	18	17
	18	16
	18	17
	18	16
	18	15
	19	15
	18	15
	18	15
	18	16
	18	16
	18	15
	18	16
	18	16
	18	15
	16	15
	16	15
	17	15
	15	17
	16	17
	15
	15
	15
	17
	16
	17
	16
	16
	17
	17
	17
	17
	17
	16
	16
	16
	16
	17
	17
	17
	16
	17
	16
	15
	15
	15
	15
	16
	16
	15
	16
	16
	15
	15
	15
	15
	17
	17

## Sheet: factor analysis - 1 factor 
XLSTAT 2018.1.49101 - Factor analysis - Start time: 12.1.2018 at 12:00:20 / End time: 12.1.2018 at 12:00:21 / Microsoft Excel 11.08404
Observations/variables table: Workbook = Sešit2 / Sheet = List1 / Range = List1!$B$2:$X$208 / 207 rows and 23 columns
Correlation: Polychoric
Extraction method: Principal factor analysis
Number of factors: Automatic
Initial communalities: Squared multiple correlations
Stop conditions: Convergence = 0,0001 / Iterations = 50
Rotation: Varimax (Kaiser normalization) / Number of factors = 1
Summary statistics:
Variable	Observations	Obs. with missing data	Obs. without missing data	Minimum	Maximum	Mean	Std. deviation
1	207	0	207	1	4	2.83092	0.619592
2a	207	0	207	1	4	2.87923	0.870165
2b	207	0	207	1	4	2.57971	0.904237
2c	207	0	207	1	4	2.25604	0.96901
2d	207	0	207	1	4	2.84541	0.873152
3a	207	0	207	1	4	2.05314	0.758177
3b	207	0	207	1	4	2.65217	0.766269
3f	207	0	207	1	4	2.54589	0.828245
3d	207	0	207	1	4	1.71981	0.799723
3c	207	0	207	1	4	2.41063	0.83636
3g	207	0	207	1	4	2.58454	0.930264
4a	207	0	207	1	4	2.4058	0.781811
4b	207	0	207	1	4	2.2657	0.951204
4c	207	0	207	1	4	2.15459	0.889674
4d	207	0	207	1	4	2.36232	0.835575
4e	207	0	207	1	4	1.66184	0.704798
4f	207	0	207	1	4	2.37681	0.877465
4g	207	0	207	1	4	3.19324	0.88205
5a	207	0	207	1	4	2.08213	0.891175
5b	207	0	207	1	4	1.96618	0.883405
5c	207	0	207	1	4	2.71014	0.85505
5d	207	0	207	1	4	2.42512	0.871862
5e	207	0	207	1	4	1.89372	0.949353
Correlation matrix (Polychoric):
Variables	1	2a	2b	2c	2d	3a	3b	3f	3d	3c	3g	4a	4b	4c	4d	4e	4f	4g	5a	5b	5c	5d	5e
1	1	-0.0699008	-0.0671524	-0.0156804	0.00964753	0.0820024	0.00902374	0.103166	0.0537731	-0.0411055	0.0874702	0.0445219	0.214372	0.177002	0.160378	0.20291	0.141536	0.246206	0.0546154	0.120802	-0.0890214	-0.00360163	-0.0619311
2a	-0.0699008	1	0.666393	0.153712	0.225038	0.158406	0.0192442	0.100841	-0.0502299	0.136773	0.0641267	0.120204	0.0589025	-0.0205221	0.187123	0.0514759	0.144342	0.242176	0.163322	0.0990895	0.121079	0.180252	0.0309212
2b	-0.0671524	0.666393	1	0.300397	0.246779	0.09585	-0.0226974	0.156361	0.0650173	0.0961799	0.0439615	0.172242	0.167359	-0.00682805	0.244193	0.091016	0.0252272	0.148545	0.103122	0.117966	0.0451801	0.228994	0.0639393
2c	-0.0156804	0.153712	0.300397	1	0.539248	0.167773	0.309915	0.108588	0.178559	0.234288	0.060632	0.107372	0.137889	0.11996	0.175611	0.304096	0.152094	0.0371659	0.221524	0.288176	0.199563	0.270882	0.291933
2d	0.00964753	0.225038	0.246779	0.539248	1	0.10275	0.266285	0.0238672	-0.0121874	0.183008	0.0829994	0.352245	0.049172	0.0508665	0.260696	0.176921	0.13958	0.178714	0.133959	0.114403	0.238385	0.249342	0.0553047
3a	0.0820024	0.158406	0.09585	0.167773	0.10275	1	0.415446	0.500891	0.553416	0.601729	0.292202	0.14631	0.229455	0.370992	0.317445	0.408177	0.323415	0.133498	0.560563	0.462744	0.236762	0.298522	0.166308
3b	0.00902374	0.0192442	-0.0226974	0.309915	0.266285	0.415446	1	0.12881	0.229524	0.602842	0.0701216	0.245639	0.0625038	0.203804	0.182757	0.349965	0.189175	0.171522	0.17837	0.208868	0.476176	0.337607	0.0403663
3f	0.103166	0.100841	0.156361	0.108588	0.0238672	0.500891	0.12881	1	0.457789	0.293865	0.399918	0.185834	0.368068	0.274789	0.326191	0.329282	0.378286	0.0715138	0.480219	0.36418	0.144309	0.279059	0.221183
3d	0.0537731	-0.0502299	0.0650173	0.178559	-0.0121874	0.553416	0.229524	0.457789	1	0.370137	0.301177	0.102196	0.307574	0.259484	0.176769	0.30665	0.299628	-0.0367055	0.335949	0.488529	0.147936	0.173403	0.296506
3c	-0.0411055	0.136773	0.0961799	0.234288	0.183008	0.601729	0.602842	0.293865	0.370137	1	0.295744	0.168616	0.110406	0.249123	0.181117	0.38036	0.305325	0.17547	0.360106	0.285368	0.335618	0.543812	0.123972
3g	0.0874702	0.0641267	0.0439615	0.060632	0.0829994	0.292202	0.0701216	0.399918	0.301177	0.295744	1	0.0991519	0.157727	0.247601	0.0510223	0.284334	0.329476	0.123092	0.393282	0.294152	0.158986	0.358864	0.121667
4a	0.0445219	0.120204	0.172242	0.107372	0.352245	0.14631	0.245639	0.185834	0.102196	0.168616	0.0991519	1	0.155966	0.126938	0.383787	0.0286823	0.113892	0.0996802	0.123411	0.102149	0.0955786	0.126125	0.0405541
4b	0.214372	0.0589025	0.167359	0.137889	0.049172	0.229455	0.0625038	0.368068	0.307574	0.110406	0.157727	0.155966	1	0.338049	0.179661	0.202066	0.191833	0.183879	0.133837	0.189872	-0.043704	0.101291	0.239528
4c	0.177002	-0.0205221	-0.00682805	0.11996	0.0508665	0.370992	0.203804	0.274789	0.259484	0.249123	0.247601	0.126938	0.338049	1	0.392416	0.55974	0.346309	0.270832	0.188237	0.0815145	0.117205	0.291015	0.104129
4d	0.160378	0.187123	0.244193	0.175611	0.260696	0.317445	0.182757	0.326191	0.176769	0.181117	0.0510223	0.383787	0.179661	0.392416	1	0.279992	0.344788	0.324798	0.205023	0.261612	0.0889116	0.228868	0.149046
4e	0.20291	0.0514759	0.091016	0.304096	0.176921	0.408177	0.349965	0.329282	0.30665	0.38036	0.284334	0.0286823	0.202066	0.55974	0.279992	1	0.413938	0.190945	0.365663	0.237691	0.179299	0.358331	0.0373899
4f	0.141536	0.144342	0.0252272	0.152094	0.13958	0.323415	0.189175	0.378286	0.299628	0.305325	0.329476	0.113892	0.191833	0.346309	0.344788	0.413938	1	0.343973	0.298044	0.322505	0.1609	0.402015	0.0480515
4g	0.246206	0.242176	0.148545	0.0371659	0.178714	0.133498	0.171522	0.0715138	-0.0367055	0.17547	0.123092	0.0996802	0.183879	0.270832	0.324798	0.190945	0.343973	1	0.144569	0.115523	0.134462	0.207014	-0.0143552
5a	0.0546154	0.163322	0.103122	0.221524	0.133959	0.560563	0.17837	0.480219	0.335949	0.360106	0.393282	0.123411	0.133837	0.188237	0.205023	0.365663	0.298044	0.144569	1	0.691244	0.354076	0.376341	0.293629
5b	0.120802	0.0990895	0.117966	0.288176	0.114403	0.462744	0.208868	0.36418	0.488529	0.285368	0.294152	0.102149	0.189872	0.0815145	0.261612	0.237691	0.322505	0.115523	0.691244	1	0.344151	0.246865	0.527064
5c	-0.0890214	0.121079	0.0451801	0.199563	0.238385	0.236762	0.476176	0.144309	0.147936	0.335618	0.158986	0.0955786	-0.043704	0.117205	0.0889116	0.179299	0.1609	0.134462	0.354076	0.344151	1	0.555292	-0.0139464
5d	-0.00360163	0.180252	0.228994	0.270882	0.249342	0.298522	0.337607	0.279059	0.173403	0.543812	0.358864	0.126125	0.101291	0.291015	0.228868	0.358331	0.402015	0.207014	0.376341	0.246865	0.555292	1	0.0505611
5e	-0.0619311	0.0309212	0.0639393	0.291933	0.0553047	0.166308	0.0403663	0.221183	0.296506	0.123972	0.121667	0.0405541	0.239528	0.104129	0.149046	0.0373899	0.0480515	-0.0143552	0.293629	0.527064	-0.0139464	0.0505611	1
Values in bold are different from 0 with a significance level alpha=0,05
Kaiser-Meyer-Olkin measure of sampling adequacy:
1	0.543177
2a	0.551215
2b	0.515779
2c	0.707845
2d	0.683331
3a	0.818083
3b	0.716695
3f	0.818376
3d	0.818117
3c	0.789945
3g	0.840943
4a	0.620183
4b	0.770742
4c	0.707637
4d	0.759685
4e	0.805833
4f	0.751536
4g	0.712957
5a	0.764759
5b	0.681299
5c	0.601883
5d	0.727524
5e	0.557704
KMO	0.72368
Cronbach's alpha:		0.855519
Factor analysis:
Maximum change in communality at each iteration:
Iteration	Maximum change
40	0.00172854
41	0.00164217
42	0.0015608
43	0.00148406
44	0.00141165
45	0.00134326
46	0.00127862
47	0.00121749
48	0.00115964
49	0.00110487
Reproduced correlation matrix:
	1	2a	2b	2c	2d	3a	3b	3f	3d	3c	3g	4a	4b	4c	4d	4e	4f	4g	5a	5b	5c	5d	5e
1	0.184541	-0.0604586	-0.0776574	-0.0278446	0.0141785	0.0574238	-0.0243803	0.118005	0.0533456	-0.0329763	0.08061	0.0648654	0.148353	0.234625	0.20143	0.163843	0.182401	0.17308	0.0564324	0.0692912	-0.0561163	0.018716	0.0254713
2a	-0.0604586	0.582135	0.646271	0.150055	0.232316	0.107694	0.000608301	0.133688	-0.0216989	0.12742	0.0838276	0.164782	0.0695495	-0.0189994	0.212436	0.0340018	0.110867	0.191276	0.15449	0.0917003	0.127016	0.244747	0.0169174
2b	-0.0776574	0.646271	0.787757	0.307295	0.276173	0.122896	-0.037892	0.170007	0.0353067	0.110955	0.0678074	0.180679	0.14248	-0.00797834	0.232579	0.0517521	0.0819901	0.147343	0.129508	0.0775683	0.0374309	0.197525	0.0878665
2c	-0.0278446	0.150055	0.307295	0.974236	0.513917	0.147367	0.307043	0.0974083	0.180776	0.233331	0.0762929	0.13812	0.146471	0.140187	0.17318	0.310929	0.129455	0.0357412	0.210081	0.301455	0.212701	0.278549	0.292268
2d	0.0141785	0.232316	0.276173	0.513917	0.445719	0.0886614	0.30957	0.0182868	-0.00870723	0.193743	0.00670624	0.24055	0.0555102	0.0975063	0.276076	0.167045	0.133693	0.195527	0.111655	0.152681	0.238871	0.253554	0.0798433
3a	0.0574238	0.107694	0.122896	0.147367	0.0886614	0.654637	0.415843	0.504293	0.541644	0.562877	0.334837	0.199919	0.273069	0.349389	0.300312	0.398804	0.347294	0.123972	0.475748	0.46157	0.269591	0.365571	0.228262
3b	-0.0243803	0.000608301	-0.037892	0.307043	0.30957	0.415843	0.673209	0.146499	0.235097	0.570426	0.110366	0.253571	0.0336867	0.218245	0.226444	0.297676	0.198174	0.123095	0.215981	0.178458	0.428546	0.388545	0.027889
3f	0.118005	0.133688	0.170007	0.0974083	0.0182868	0.504293	0.146499	0.486283	0.459269	0.336718	0.32979	0.122394	0.309132	0.337265	0.282378	0.354318	0.341709	0.143739	0.432702	0.437029	0.110275	0.259026	0.240465
3d	0.0533456	-0.0216989	0.0353067	0.180776	-0.00870723	0.541644	0.235097	0.459269	0.548516	0.38359	0.282573	0.0958454	0.282353	0.276243	0.182516	0.316868	0.242142	-0.0102722	0.409992	0.463145	0.102624	0.180142	0.308318
3c	-0.0329763	0.12742	0.110955	0.233331	0.193743	0.562877	0.570426	0.336718	0.38359	0.649311	0.274853	0.179582	0.11763	0.280693	0.201195	0.389636	0.294579	0.118675	0.378845	0.2787	0.427242	0.491455	0.077451
3g	0.08061	0.0838276	0.0678074	0.0762929	0.00670624	0.334837	0.110366	0.32979	0.282573	0.274853	0.307306	0.00494347	0.161412	0.256716	0.129169	0.317098	0.30448	0.131866	0.371918	0.324999	0.192025	0.318876	0.120301
4a	0.0648654	0.164782	0.180679	0.13812	0.24055	0.199919	0.253571	0.122394	0.0958454	0.179582	0.00494347	0.28447	0.124506	0.130319	0.335333	0.0943909	0.124332	0.184832	0.0922436	0.144524	0.100125	0.0972402	0.0710195
4b	0.148353	0.0695495	0.14248	0.146471	0.0555102	0.273069	0.0336867	0.309132	0.282353	0.11763	0.161412	0.124506	0.289408	0.299585	0.274572	0.259151	0.223414	0.12785	0.17964	0.199481	-0.0741162	0.0650557	0.17402
4c	0.234625	-0.0189994	-0.00797834	0.140187	0.0975063	0.349389	0.218245	0.337265	0.276243	0.280693	0.256716	0.130319	0.299585	0.527046	0.338202	0.487778	0.397207	0.268229	0.196413	0.0941374	0.0647027	0.271786	0.0393443
4d	0.20143	0.212436	0.232579	0.17318	0.276076	0.300312	0.226444	0.282378	0.182516	0.201195	0.129169	0.335333	0.274572	0.338202	0.514464	0.273305	0.316511	0.343245	0.21407	0.259663	0.0899922	0.188044	0.122943
4e	0.163843	0.0340018	0.0517521	0.310929	0.167045	0.398804	0.297676	0.354318	0.316868	0.389636	0.317098	0.0943909	0.259151	0.487778	0.273305	0.535533	0.414932	0.232538	0.309613	0.202086	0.208066	0.411778	0.0860567
4f	0.182401	0.110867	0.0819901	0.129455	0.133693	0.347294	0.198174	0.341709	0.242142	0.294579	0.30448	0.124332	0.223414	0.397207	0.316511	0.414932	0.411316	0.294756	0.353639	0.300051	0.214964	0.373398	0.0842905
4g	0.17308	0.191276	0.147343	0.0357412	0.195527	0.123972	0.123095	0.143739	-0.0102722	0.118675	0.131866	0.184832	0.12785	0.268229	0.343245	0.232538	0.294756	0.346885	0.147126	0.101403	0.1444	0.251158	-0.0413011
5a	0.0564324	0.15449	0.129508	0.210081	0.111655	0.475748	0.215981	0.432702	0.409992	0.378845	0.371918	0.0922436	0.17964	0.196413	0.21407	0.309613	0.353639	0.147126	0.61139	0.693215	0.351085	0.405247	0.301664
5b	0.0692912	0.0917003	0.0775683	0.301455	0.152681	0.46157	0.178458	0.437029	0.463145	0.2787	0.324999	0.144524	0.199481	0.0941374	0.259663	0.202086	0.300051	0.101403	0.693215	0.956562	0.323017	0.275557	0.484376
5c	-0.0561163	0.127016	0.0374309	0.212701	0.238871	0.269591	0.428546	0.110275	0.102624	0.427242	0.192025	0.100125	-0.0741162	0.0647027	0.0899922	0.208066	0.214964	0.1444	0.351085	0.323017	0.509502	0.473962	0.0240416
5d	0.018716	0.244747	0.197525	0.278549	0.253554	0.365571	0.388545	0.259026	0.180142	0.491455	0.318876	0.0972402	0.0650557	0.271786	0.188044	0.411778	0.373398	0.251158	0.405247	0.275557	0.473962	0.599262	0.0115806
5e	0.0254713	0.0169174	0.0878665	0.292268	0.0798433	0.228262	0.027889	0.240465	0.308318	0.077451	0.120301	0.0710195	0.17402	0.0393443	0.122943	0.0860567	0.0842905	-0.0413011	0.301664	0.484376	0.0240416	0.0115806	0.345959
Residual correlation matrix:
	1	2a	2b	2c	2d	3a	3b	3f	3d	3c	3g	4a	4b	4c	4d	4e	4f	4g	5a	5b	5c	5d	5e
1	0.815459	-0.00944219	0.010505	0.0121642	-0.00453094	0.0245786	0.033404	-0.0148384	0.000427491	-0.00812918	0.00686021	-0.0203435	0.0660184	-0.057623	-0.0410517	0.0390675	-0.0408645	0.0731266	-0.00181701	0.0515104	-0.0329052	-0.0223176	-0.0874024
2a	-0.00944219	0.417865	0.0201217	0.00365637	-0.0072785	0.0507123	0.0186359	-0.0328468	-0.028531	0.00935214	-0.0197009	-0.0445772	-0.010647	-0.00152267	-0.0253129	0.0174741	0.0334751	0.0509002	0.00883153	0.00738919	-0.00593742	-0.0644948	0.0140038
2b	0.010505	0.0201217	0.212243	-0.00689727	-0.0293943	-0.0270459	0.0151946	-0.0136461	0.0297106	-0.0147753	-0.023846	-0.00843688	0.0248789	0.00115029	0.0116139	0.0392639	-0.0567629	0.00120207	-0.0263861	0.0403975	0.0077492	0.0314684	-0.0239271
2c	0.0121642	0.00365637	-0.00689727	0.0257644	0.025331	0.0204057	0.00287249	0.0111794	-0.00221669	0.000957315	-0.0156609	-0.0307479	-0.00858219	-0.0202269	0.00243079	-0.00683345	0.0226386	0.00142478	0.0114431	-0.0132789	-0.0131386	-0.00766642	-0.000334761
2d	-0.00453094	-0.0072785	-0.0293943	0.025331	0.554281	0.014089	-0.0432854	0.00558045	-0.00348018	-0.010735	0.0762931	0.111695	-0.00633823	-0.0466398	-0.0153803	0.00987611	0.00588658	-0.0168136	0.0223047	-0.0382787	-0.00048611	-0.00421142	-0.0245386
3a	0.0245786	0.0507123	-0.0270459	0.0204057	0.014089	0.345363	-0.000396966	-0.00340131	0.0117722	0.0388526	-0.0426352	-0.053609	-0.0436139	0.0216032	0.0171324	0.00937344	-0.0238788	0.00952599	0.0848151	0.00117345	-0.0328289	-0.0670486	-0.061954
3b	0.033404	0.0186359	0.0151946	0.00287249	-0.0432854	-0.000396966	0.326791	-0.017689	-0.00557267	0.0324165	-0.0402442	-0.00793182	0.0288171	-0.0144412	-0.0436878	0.0522891	-0.00899962	0.0484267	-0.0376112	0.0304097	0.0476301	-0.0509382	0.0124773
3f	-0.0148384	-0.0328468	-0.0136461	0.0111794	0.00558045	-0.00340131	-0.017689	0.513717	-0.00148005	-0.042853	0.0701274	0.0634392	0.058936	-0.062475	0.0438123	-0.0250357	0.0365774	-0.0722255	0.0475166	-0.0728486	0.0340342	0.0200329	-0.0192821
3d	0.000427491	-0.028531	0.0297106	-0.00221669	-0.00348018	0.0117722	-0.00557267	-0.00148005	0.451484	-0.013453	0.0186038	0.0063507	0.0252207	-0.0167592	-0.00574675	-0.0102183	0.057486	-0.0264333	-0.0740429	0.0253842	0.0453121	-0.00673946	-0.0118123
3c	-0.00812918	0.00935214	-0.0147753	0.000957315	-0.010735	0.0388526	0.0324165	-0.042853	-0.013453	0.350689	0.0208911	-0.0109661	-0.00722477	-0.0315696	-0.0200778	-0.00927568	0.0107458	0.056795	-0.0187391	0.00666862	-0.091624	0.0523567	0.0465214
3g	0.00686021	-0.0197009	-0.023846	-0.0156609	0.0762931	-0.0426352	-0.0402442	0.0701274	0.0186038	0.0208911	0.692694	0.0942084	-0.00368538	-0.00911439	-0.0781471	-0.0327637	0.0249959	-0.00877482	0.0213639	-0.0308461	-0.0330388	0.0399877	0.00136655
4a	-0.0203435	-0.0445772	-0.00843688	-0.0307479	0.111695	-0.053609	-0.00793182	0.0634392	0.0063507	-0.0109661	0.0942084	0.71553	0.03146	-0.00338057	0.0484536	-0.0657086	-0.0104397	-0.0851515	0.0311672	-0.0423745	-0.00454604	0.0288847	-0.0304654
4b	0.0660184	-0.010647	0.0248789	-0.00858219	-0.00633823	-0.0436139	0.0288171	0.058936	0.0252207	-0.00722477	-0.00368538	0.03146	0.710592	0.0384634	-0.094911	-0.0570849	-0.0315811	0.056029	-0.0458033	-0.00960951	0.0304122	0.0362358	0.0655074
4c	-0.057623	-0.00152267	0.00115029	-0.0202269	-0.0466398	0.0216032	-0.0144412	-0.062475	-0.0167592	-0.0315696	-0.00911439	-0.00338057	0.0384634	0.472954	0.0542137	0.0719622	-0.0508983	0.00260382	-0.00817586	-0.0126229	0.052502	0.0192296	0.0647844
4d	-0.0410517	-0.0253129	0.0116139	0.00243079	-0.0153803	0.0171324	-0.0436878	0.0438123	-0.00574675	-0.0200778	-0.0781471	0.0484536	-0.094911	0.0542137	0.485536	0.00668685	0.0282771	-0.0184465	-0.00904651	0.00194857	-0.00108054	0.0408245	0.0261037
4e	0.0390675	0.0174741	0.0392639	-0.00683345	0.00987611	0.00937344	0.0522891	-0.0250357	-0.0102183	-0.00927568	-0.0327637	-0.0657086	-0.0570849	0.0719622	0.00668685	0.464467	-0.000993566	-0.0415929	0.0560503	0.035605	-0.0287675	-0.0534475	-0.0486668
4f	-0.0408645	0.0334751	-0.0567629	0.0226386	0.00588658	-0.0238788	-0.00899962	0.0365774	0.057486	0.0107458	0.0249959	-0.0104397	-0.0315811	-0.0508983	0.0282771	-0.000993566	0.588684	0.0492172	-0.0555949	0.0224545	-0.054064	0.0286178	-0.036239
4g	0.0731266	0.0509002	0.00120207	0.00142478	-0.0168136	0.00952599	0.0484267	-0.0722255	-0.0264333	0.056795	-0.00877482	-0.0851515	0.056029	0.00260382	-0.0184465	-0.0415929	0.0492172	0.653115	-0.00255759	0.0141204	-0.00993815	-0.0441443	0.0269459
5a	-0.00181701	0.00883153	-0.0263861	0.0114431	0.0223047	0.0848151	-0.0376112	0.0475166	-0.0740429	-0.0187391	0.0213639	0.0311672	-0.0458033	-0.00817586	-0.00904651	0.0560503	-0.0555949	-0.00255759	0.38861	-0.00197094	0.00299093	-0.0289063	-0.0080345
5b	0.0515104	0.00738919	0.0403975	-0.0132789	-0.0382787	0.00117345	0.0304097	-0.0728486	0.0253842	0.00666862	-0.0308461	-0.0423745	-0.00960951	-0.0126229	0.00194857	0.035605	0.0224545	0.0141204	-0.00197094	0.0434384	0.0211334	-0.0286924	0.0426877
5c	-0.0329052	-0.00593742	0.0077492	-0.0131386	-0.00048611	-0.0328289	0.0476301	0.0340342	0.0453121	-0.091624	-0.0330388	-0.00454604	0.0304122	0.052502	-0.00108054	-0.0287675	-0.054064	-0.00993815	0.00299093	0.0211334	0.490498	0.0813304	-0.037988
5d	-0.0223176	-0.0644948	0.0314684	-0.00766642	-0.00421142	-0.0670486	-0.0509382	0.0200329	-0.00673946	0.0523567	0.0399877	0.0288847	0.0362358	0.0192296	0.0408245	-0.0534475	0.0286178	-0.0441443	-0.0289063	-0.0286924	0.0813304	0.400738	0.0389805
5e	-0.0874024	0.0140038	-0.0239271	-0.000334761	-0.0245386	-0.061954	0.0124773	-0.0192821	-0.0118123	0.0465214	0.00136655	-0.0304654	0.0655074	0.0647844	0.0261037	-0.0486668	-0.036239	0.0269459	-0.0080345	0.0426877	-0.037988	0.0389805	0.654041
Eigenvalues:
	F1	F2	F3	F4	F5	F6	F7	F8	F9	F10	F11	F12	F13	F14	F15
Eigenvalue	5.50272	1.74018	1.37077	1.31938	0.971519	0.688632	0.632248	0.403554	0.282217	0.243915	0.195625	0.152647	0.0817267	0.0495002	0.0210238
Variability (%)	23.9249	7.56599	5.95988	5.73642	4.224	2.99405	2.74891	1.75458	1.22703	1.0605	0.850545	0.663683	0.355333	0.215218	0.0914076
Cumulative %	23.9249	31.4909	37.4507	43.1872	47.4112	50.4052	53.1541	54.9087	56.1357	57.1962	58.0468	58.7105	59.0658	59.281	59.3724
Eigenvectors:
	F1	F2	F3	F4	F5	F6	F7	F8	F9	F10	F11	F12	F13	F14	F15
1	0.056698	0.102488	-0.0262776	-0.26731	-0.141119	-0.22032	0.0302068	0.182855	0.084053	-0.308826	-0.37482	-0.00892979	-0.115405	-0.355268	0.114459
2a	0.109412	-0.413606	-0.236231	-0.0907412	0.3617	0.0750492	-0.0191499	0.241158	0.102132	-0.0569678	0.0997336	0.058515	0.213095	0.374686	-0.0737987
2b	0.118733	-0.482752	-0.361855	-0.0973325	0.236471	0.274207	-0.10174	0.0880509	-0.167958	0.0993295	-0.243032	-0.103148	-0.290874	-0.189519	-0.0227317
2c	0.197778	-0.353982	-0.0465224	0.275005	-0.605417	0.0480631	-0.356849	0.0302329	0.115165	-0.0600683	0.0590789	-0.0765435	0.267878	-0.173711	0.0280776
2d	0.143112	-0.374588	0.0728748	0.0506027	-0.242367	-0.141934	0.107026	-0.25226	0.256425	-0.151954	-0.0433995	0.0803813	-0.165076	0.26832	0.250766
3a	0.304279	0.167305	0.0113172	0.0223555	0.105189	0.314643	0.162491	0.198786	0.362169	0.0739907	0.0195435	0.0807745	0.224365	-0.093157	0.404363
3b	0.219582	-0.082008	0.439612	0.160042	-0.096129	0.167914	0.330559	0.237903	-0.129197	-0.114579	-0.2002	0.00795276	0.0247741	0.111567	-0.456869
3f	0.250432	0.178433	-0.186624	-0.104284	0.0859583	0.152527	-0.0275663	-0.349159	0.100014	-0.0286349	-0.136735	-0.0389478	0.352975	-0.169231	-0.422788
3d	0.235751	0.263943	-0.137879	0.0878437	-0.0711461	0.340175	0.0309361	-0.051881	-0.142902	-0.0735243	-0.118223	-0.446994	-0.0246035	0.24162	0.342249
3c	0.278	0.00102308	0.288055	0.122608	0.152734	0.307203	0.0666676	0.106318	-0.0269376	-0.25422	0.388186	0.124272	-0.248436	-0.260383	0.0353582
3g	0.191368	0.138857	-0.0290587	-0.0336095	0.15739	-0.0644524	-0.259758	-0.319245	0.0873066	-0.299944	0.0192191	0.131249	-0.240439	0.227442	-0.00325605
4a	0.122271	-0.156104	-0.00419311	-0.10461	-0.086939	0.021867	0.466623	-0.437662	0.0728015	-0.0467355	-0.0847746	0.094104	-0.210057	0.0972893	-0.0361252
4b	0.147564	0.079474	-0.192934	-0.225339	-0.167353	0.139213	-0.00552652	-0.0530183	-0.372964	-0.282267	-0.252365	0.25856	0.187921	-0.0128187	0.0123982
4c	0.207918	0.125497	0.12651	-0.384219	-0.177601	0.0337681	-0.146749	0.063145	-0.208226	0.394011	0.0376297	0.28121	-0.0411244	0.266455	0.19912
4d	0.206059	-0.112924	-0.084722	-0.31091	-0.132006	-0.126148	0.384272	-0.0886475	0.0216128	0.415077	0.245057	-0.208819	0.0440752	-0.262011	-0.0275238
4e	0.253757	0.0663856	0.157173	-0.197986	-0.140113	0.0280977	-0.328751	0.230371	0.205034	0.240175	-0.173486	-0.0366388	-0.354436	0.135234	-0.297504
4f	0.232298	0.0634377	0.0452725	-0.216921	0.041772	-0.210298	-0.127835	-0.0405829	0.0488104	-0.196815	0.309069	-0.495477	0.136277	0.192136	-0.175732
4g	0.134306	-0.122688	0.0563459	-0.313386	0.0609033	-0.336623	0.0963449	0.299281	-0.110492	-0.318358	0.114154	0.114917	0.20173	-0.0117861	0.132062
5a	0.281504	0.128278	-0.151822	0.192558	0.176108	-0.220844	-0.0623934	-0.0219472	0.378687	0.1423	-0.0807974	0.370999	0.0750475	-0.102854	-0.0715907
5b	0.283307	0.171813	-0.344083	0.358941	-0.00220649	-0.399821	0.182967	0.254271	-0.114253	0.014103	-0.0592334	-0.170638	-0.289535	0.0160093	-0.00396934
5c	0.189551	-0.105175	0.287578	0.266798	0.213491	-0.243572	0.014224	-0.0925525	-0.254132	0.229256	-0.365942	-0.0466855	0.31281	0.140453	0.149606
5d	0.25888	-0.128679	0.242849	0.0396232	0.23794	-0.142367	-0.280621	-0.278596	-0.317271	0.0595907	0.116173	-0.0244023	-0.0808199	-0.346499	0.133372
5e	0.129819	0.0893883	-0.317134	0.206495	-0.21067	-0.00299582	0.0572346	0.0188951	-0.349411	0.0408827	0.363993	0.324018	-0.0129151	0.111298	-0.154512
Factor pattern:
	F1	F2	F3	F4	F5	F6	F7	Initial communality	Final communality	Specific variance
1	0.133001	0.135198	-0.0307658	-0.307044	-0.139095	-0.18283	0.0240186	0.220038	0.184541	0.815459
2a	0.256657	-0.545611	-0.276579	-0.104229	0.356511	0.0622787	-0.0152269	0.545858	0.582135	0.417865
2b	0.278522	-0.636826	-0.42366	-0.1118	0.233079	0.227547	-0.0808979	0.59746	0.787757	0.212243
2c	0.463945	-0.466958	-0.0544685	0.315882	-0.596733	0.0398846	-0.283745	0.492478	0.974236	0.0257644
2d	0.335711	-0.49414	0.0853218	0.0581243	-0.238891	-0.117782	0.0851005	0.456852	0.445719	0.554281
3a	0.713775	0.220702	0.0132502	0.0256784	0.10368	0.261103	0.129203	0.665025	0.654637	0.345363
3b	0.515093	-0.108182	0.514697	0.18383	-0.0947502	0.139342	0.262841	0.587243	0.673209	0.326791
3f	0.58746	0.235381	-0.218499	-0.119785	0.0847254	0.126573	-0.0219191	0.506497	0.486283	0.513717
3d	0.553022	0.348183	-0.161429	0.100901	-0.0701257	0.28229	0.0245986	0.518512	0.548516	0.451484
3c	0.652129	0.0013496	0.337255	0.140833	0.150543	0.254929	0.0530101	0.64162	0.649311	0.350689
3g	0.448908	0.183174	-0.0340219	-0.0386052	0.155132	-0.0534851	-0.206544	0.343757	0.307306	0.692694
4a	0.286821	-0.205925	-0.0049093	-0.120159	-0.085692	0.0181461	0.37103	0.325974	0.28447	0.71553
4b	0.346154	0.104839	-0.225887	-0.258834	-0.164952	0.115524	-0.00439436	0.318298	0.289408	0.710592
4c	0.487733	0.16555	0.148118	-0.44133	-0.175054	0.0280221	-0.116686	0.535338	0.527046	0.472954
4d	0.483371	-0.148964	-0.0991925	-0.357124	-0.130112	-0.104682	0.30555	0.460143	0.514464	0.485536
4e	0.595261	0.087573	0.184018	-0.227414	-0.138103	0.0233165	-0.261404	0.534183	0.535533	0.464467
4f	0.544921	0.0836843	0.053005	-0.249164	0.0411728	-0.174514	-0.101647	0.467242	0.411316	0.588684
4g	0.315052	-0.161845	0.0659698	-0.359968	0.0600298	-0.279342	0.0766077	0.333024	0.346885	0.653115
5a	0.660349	0.169219	-0.177753	0.22118	0.173582	-0.183265	-0.0496115	0.674228	0.61139	0.38861
5b	0.664577	0.226648	-0.402852	0.412294	-0.00217484	-0.331787	0.145485	0.733709	0.956562	0.0434384
5c	0.444647	-0.138742	0.336696	0.306455	0.210429	-0.202125	0.0113101	0.571296	0.509502	0.490498
5d	0.607277	-0.169748	0.284328	0.0455128	0.234528	-0.118142	-0.223133	0.616092	0.599262	0.400738
5e	0.304528	0.117917	-0.3713	0.237189	-0.207648	-0.00248605	0.0455096	0.46824	0.345959	0.654041
Values in bold correspond for each variable to the factor for which the squared cosine is the largest
Cronbach's alpha:
	Cronbach's alpha
F1	0.864657
F2	0.647149
F3
F4	0.395129
F5
F6
F7
Correlations between variables and factors:
	F1	F2	F3	F4	F5	F6	F7
1	0.110895	0.10886	-0.0205743	-0.31665	-0.11182	-0.182763	0.0358306
2a	0.254417	-0.544776	-0.282558	-0.102567	0.347406	0.043274	-0.0223131
2b	0.265647	-0.667821	-0.458543	-0.135017	0.268431	0.282803	-0.0944329
2c	0.455823	-0.504869	-0.0509914	0.364161	-0.672875	0.0526205	-0.384839
2d	0.321719	-0.477691	0.0868164	0.0513641	-0.225814	-0.140855	0.119371
3a	0.681198	0.221393	0.0034695	0.0227898	0.110468	0.298541	0.155819
3b	0.493648	-0.114741	0.535234	0.198749	-0.100991	0.142042	0.343958
3f	0.571151	0.241457	-0.232789	-0.117782	0.0878767	0.129198	-0.0211665
3d	0.506677	0.33877	-0.163318	0.0803976	-0.0869526	0.320986	0.0216046
3c	0.633371	-0.00916696	0.347084	0.161562	0.15396	0.264533	0.0581396
3g	0.423669	0.161227	-0.0323575	-0.0438151	0.148431	-0.046485	-0.240721
4a	0.277396	-0.204108	-0.01699	-0.121155	-0.0967101	0.0213035	0.411573
4b	0.328857	0.10805	-0.229883	-0.256423	-0.168693	0.11507	0.00292372
4c	0.484303	0.170673	0.152084	-0.453611	-0.175038	0.019926	-0.112722
4d	0.464936	-0.139596	-0.0987833	-0.381798	-0.132419	-0.112751	0.375438
4e	0.539916	0.0841961	0.187046	-0.247805	-0.141872	0.0304118	-0.317888
4f	0.522234	0.0634527	0.0591002	-0.259448	0.0455417	-0.167743	-0.1172
4g	0.290824	-0.164232	0.0504948	-0.357439	0.0558682	-0.308987	0.0913802
5a	0.625165	0.155417	-0.17921	0.227415	0.195595	-0.190889	-0.060908
5b	0.666181	0.255517	-0.474043	0.491496	0.00113454	-0.455314	0.228984
5c	0.417224	-0.153749	0.359335	0.299651	0.220059	-0.195688	-0.0132939
5d	0.589402	-0.159876	0.297424	0.0692438	0.242736	-0.160703	-0.269966
5e	0.269882	0.105723	-0.346052	0.220113	-0.188318	0.0319878	0.0511769
Factor pattern coefficients:
	F1	F2	F3	F4	F5	F6	F7
1	-0.00223465	-0.00569984	0.0287623	-0.166293	-0.0390837	-0.0217196	-0.0151898
2a	0.0537214	-0.174456	-0.102773	0.000285246	0.172466	-0.0833555	-0.001694
2b	0.036095	-0.429734	-0.315415	-0.172633	0.340815	0.394837	-0.0406924
2c	0.130239	-0.368392	-0.0415102	0.340573	-0.817109	0.0600806	-0.499871
2d	0.0357482	-0.106524	0.0334451	-0.0398425	0.0290661	-0.1361	0.221721
3a	0.123753	0.0986037	0.00707627	-0.0226124	0.0606253	0.329907	0.0852177
3b	0.0962648	-0.0680571	0.343707	0.0852664	-0.0153777	0.111864	0.391916
3f	0.122451	0.139104	-0.158556	-0.0189493	0.0125651	0.0289845	-0.00562346
3d	0.0582061	0.159451	-0.0252928	-0.00915238	-0.0436565	0.308107	-0.0241604
3c	0.119055	-0.0109225	0.167926	0.111385	0.128346	0.247387	0.0251808
3g	0.049355	0.0241969	0.00257143	-0.0277912	0.0351126	-0.00399535	-0.132724
4a	0.0417071	-0.0679894	-0.019941	-0.0250777	-0.0978324	-0.000600279	0.177676
4b	0.0383584	0.0499533	-0.0692582	-0.117335	-0.0839486	0.0451038	0.020816
4c	0.129981	0.0985741	-0.0174601	-0.1936	-0.119968	-0.0717307	-0.0516408
4d	0.0610383	-0.0985128	0.0107354	-0.239334	-0.125587	-0.0673033	0.295088
4e	0.0786213	0.0959609	0.104417	-0.168671	-0.0504208	-0.0161064	-0.253554
4f	0.0461232	-0.0339645	0.0599801	-0.207035	0.0795945	-0.010711	-0.100675
4g	0.0516559	-0.0482105	0.0164016	-0.155853	-0.0318408	-0.20559	0.00594782
5a	0.0469175	-0.0167483	0.0510815	-0.0200484	0.186429	0.0303818	-0.12382
5b	0.288936	0.318352	-0.570467	0.571435	-0.0429176	-0.796615	0.355998
5c	0.00688028	-0.138899	0.22913	0.075472	0.156377	-0.00364939	-0.0753101
5d	0.139838	0.0023222	0.159834	0.0660722	0.179162	-0.245474	-0.197571
5e	-0.0401157	-0.00178031	-0.0376649	-0.061119	-0.00584815	0.204351	-0.00639907
Factor scores:
Observation	F1	F2	F3	F4	F5	F6	F7
Obs1	-0.453555	0.0902771	1.17471	1.40454	-0.732621	-1.58432	-1.07633
Obs2	-1.12391	-0.686381	-0.00713631	0.136959	-2.42489	-0.336537	-0.814027
Obs3	-0.47318	-2.76025	-0.185931	-0.126277	-1.13356	0.835808	0.0873437
Obs4	-0.768598	-0.0199924	0.0468785	-1.02244	-0.829831	0.648352	0.890889
Obs5	0.431194	1.20384	0.207064	0.0636408	-1.6118	1.1148	-0.304022
Obs6	-0.504907	-0.463575	0.766426	0.824916	0.392389	0.135416	0.719036
Obs7	1.48904	1.25154	1.10757	1.23568	-1.79734	-0.686079	-1.16954
Obs8	0.977481	0.776098	1.56222	-0.635185	0.059174	0.671464	0.361078
Obs9	0.626646	0.120551	-0.209054	-1.03264	2.03812	-0.916158	-0.0481589
Obs10	-0.941099	0.982682	-0.120144	-0.295173	-1.95764	-1.39376	1.13084
Obs11	-0.0449103	1.66948	-1.16287	2.40508	-1.28419	-2.48802	-1.42611
Obs12	1.99489	0.440354	-0.232927	-0.301768	-0.731728	1.90253	1.40073
Obs13	-0.137204	0.963963	0.16844	0.170248	-0.458775	1.3222	0.597119
Obs14	0.952953	-2.18742	0.0570549	-0.194678	-0.680305	0.300562	-0.175927
Obs15	0.000602681	-0.212425	0.785618	1.47934	-1.07657	0.16114	-1.54346
Obs16	-0.651459	-1.14876	-1.5461	-0.870376	0.342166	-0.643796	0.337613
Obs17	-0.760255	-1.35379	0.456089	-0.848582	1.70728	0.437874	0.84157
Obs18	1.49185	0.962721	-0.437482	0.608472	-0.239178	0.458978	-0.252158
Obs19	-0.546663	0.415605	-0.219796	0.15708	-0.264427	-0.594618	0.407723
Obs20	0.811925	0.263737	0.52882	0.776427	0.532997	-1.08155	0.95775
Obs21	1.10224	-0.365061	-0.0680583	0.305014	1.47613	-1.3738	0.610681
Obs22	-0.563536	0.332141	-0.736044	0.589137	-0.208194	1.0426	0.107022
Obs23	-1.08061	-0.102827	0.464484	-0.509606	0.628151	-0.550769	1.01575
Obs24	0.336905	0.703434	0.225481	-1.32991	0.780458	-0.0851738	0.897034
Obs25	0.455913	0.900236	0.854668	-2.56673	0.410445	1.30611	0.454831
Obs26	1.07041	0.140471	-0.555497	0.0305057	0.522659	-0.466098	0.820711
Obs27	1.48324	-1.61583	-0.336205	-0.013817	-0.473213	-0.67671	-0.555646
Obs28	0.894639	1.67313	1.36142	-0.933614	0.717283	-0.590878	0.797579
Obs29	-0.22113	-0.811418	-0.212325	-1.24878	-0.930098	0.655441	-0.813571
Obs30	-0.191143	0.776594	-0.859483	-0.128959	-1.1708	0.762184	-1.23571
Obs31	1.00003	-1.44843	0.288868	0.976173	-0.448347	-0.72691	0.384707
Obs32	0.515757	1.03531	-1.74215	1.35186	0.514177	-0.653699	0.610734
Obs33	0.947774	1.12656	0.618005	1.01721	1.14532	-2.33104	-1.47506
Obs34	0.760398	-2.07793	-0.16518	-0.0269829	-0.645463	0.0399647	-0.409346
Obs35	1.61112	1.5441	1.69854	0.51803	-0.298169	-0.633823	1.48272
Obs36	2.05271	0.466181	0.777738	-0.207059	-1.48665	-0.173705	-0.610789
Obs37	0.923513	0.268043	-0.389114	-0.48723	0.254093	-0.350232	0.886638
Obs38	-0.617179	0.553468	-1.22927	0.436054	0.107855	1.27657	-0.404042
Obs39	-1.14471	-2.2282	-0.570317	0.405223	-0.26026	0.360341	0.046766
Obs40	-0.383856	0.568158	-0.897473	0.206829	-0.0598453	3.07886	0.576583
Obs41	-0.527155	-0.457547	1.00944	-0.699434	0.311903	0.515103	-0.0208996
Obs42	0.222407	0.0327603	-1.17258	0.0444922	-0.858494	-1.0816	-0.196769
Obs43	0.0296325	0.643	-0.701342	0.27907	0.714451	1.23772	-0.477247
Obs44	-0.179109	-0.19711	0.184034	0.358961	1.74902	0.3643	0.957305
Obs45	-0.586892	0.173378	-0.794702	0.650404	0.304515	0.89602	-0.339847
Obs46	-1.05076	-0.221588	-1.03634	-1.19246	-0.416422	-0.0208711	-0.934226
Obs47	-0.26919	0.0176173	-0.794439	-0.688061	-0.0655252	-0.0435941	0.0161311
Obs48	0.214622	0.250357	0.684365	0.417643	0.387783	-0.515054	0.181368
Obs49	0.227781	1.35625	-0.156952	0.551122	0.273953	0.0204883	-0.0148594
Obs50	-0.00391693	0.763516	0.956558	-1.42701	1.19367	0.0352449	-0.914841
Obs51	-0.470702	-0.428535	1.97684	0.944774	-0.41524	0.863402	-0.436448
Obs52	0.538796	-0.307166	-0.717469	0.218341	0.170173	2.09683	-0.759955
Obs53	0.276275	-0.658693	0.386905	1.25614	0.580675	0.763317	-0.744536
Obs54	0.569909	-0.124873	0.331735	-1.09321	0.173462	1.38993	-1.91785
Obs55	2.7167	-0.391602	-0.456921	0.249069	-0.356878	1.48178	0.0257917
Obs56	0.514103	0.465269	-0.23412	1.77045	0.180698	-1.4787	2.20993
Obs57	-1.65919	1.17188	0.895806	1.44011	0.229687	0.919202	0.362999
Obs58	1.40704	-0.714997	1.03367	1.21085	0.243933	-1.42626	1.45846
Obs59	-0.471959	-0.359098	0.824137	-0.27029	-0.109545	0.0944988	0.522254
Obs60	-0.289115	0.309501	1.10506	-1.42189	1.10339	-0.797848	-0.750444
Obs61	0.650605	0.699225	-1.06781	-0.0135617	-0.322389	0.0579309	1.04833
Obs62	0.898909	-0.342533	-0.21426	-0.662141	-0.822434	2.27909	-3.21541
Obs63	-1.60304	-1.61339	0.345029	0.916898	-0.408123	0.447423	-0.738481
Obs64	-1.18223	-0.739004	-0.920612	0.201551	-0.00360576	-0.572086	0.576608
Obs65	1.19201	-1.75687	-0.799814	1.17253	-0.139313	0.430584	0.528355
Obs66	-0.332611	1.8183	-0.37681	0.599507	-0.95219	1.05733	0.428784
Obs67	-0.184167	0.707289	0.983737	0.126391	0.514844	0.119157	1.66147
Obs68	1.05684	-0.765032	0.194923	1.20805	-0.596028	-0.0592502	-0.257497
Obs69	0.569227	0.103344	0.361816	0.881065	-0.257483	0.801463	-0.936484
Obs70	1.41475	-0.628987	0.0421931	-0.677455	0.284549	0.967055	-0.437207
Obs71	0.999563	-1.46413	1.12951	-0.45886	-1.35435	0.130624	0.0546156
Obs72	0.478066	-0.450075	0.0749856	-0.763335	-3.06285	-0.483271	0.672283
Obs73	0.839053	-0.0916256	-0.677649	1.27774	-0.889493	0.589528	1.58139
Obs74	-0.693858	0.54822	1.51227	-0.239233	-1.07708	0.547499	0.406193
Obs75	-0.79818	-0.802208	0.296308	0.273564	0.0393226	-0.71253	0.827727
Obs76	0.667677	0.351587	-0.878339	0.707249	1.18864	0.491852	-0.261612
Obs77	-2.06103	-0.30735	-0.214725	-0.339909	0.379245	0.206701	0.543551
Obs78	-1.72864	-0.756181	-0.503995	-0.0237851	-0.0933451	0.0524278	0.0444199
Obs79	-1.22759	-0.610643	0.471874	0.185161	-0.427129	-0.687577	0.799211
Obs80	0.599571	1.56947	-0.0990394	1.56095	0.599068	0.371947	-0.120781
Obs81	0.494457	-1.69768	0.713527	0.600693	-1.18381	0.060155	0.191038
Obs82	-0.663759	-0.202876	0.26736	-0.478271	-0.161731	-0.140973	-0.0693156
Obs83	1.03705	0.820095	-2.54451	0.0582714	0.0437608	-0.418078	1.91556
Obs84	1.03705	0.820095	-2.54451	0.0582714	0.0437608	-0.418078	1.91556
Obs85	-0.16264	-1.45088	-0.534432	-0.836447	1.52562	-0.73105	2.22462
Obs86	0.371399	0.0176134	-0.268042	-0.441253	0.657797	-0.832959	-0.0221816
Obs87	0.853936	0.0823347	2.10491	1.40296	-0.316969	-1.43526	0.586281
Obs88	0.435011	0.351492	-0.33682	-0.80021	1.56166	0.624417	0.186708
Obs89	-0.941157	0.505446	0.171922	-0.974449	0.502842	0.69334	0.13406
Obs90	-1.09573	0.508862	1.29768	-0.203212	-0.213903	-0.283636	1.60128
Obs91	-0.574608	-1.79802	-0.24108	-0.177073	-1.70132	0.137015	-0.657078
Obs92	0.745115	0.306153	-0.2128	-0.408347	0.509337	-1.09521	-0.177754
Obs93	0.0140856	-0.357506	-0.957455	0.206739	-0.484205	0.776736	-0.291115
Obs94	-0.989012	-0.65463	-0.0907421	-0.739991	-1.0326	0.605676	-1.07854
Obs95	-0.357341	-2.13972	-1.00014	1.23069	-0.986176	0.258311	0.134161
Obs96	0.429996	-1.92624	1.01608	-1.49762	1.3832	0.319974	0.0264002
Obs97	-0.0522767	0.403942	-1.38075	-1.17728	0.991636	0.360755	0.190297
Obs98	-0.726927	-1.47229	0.856144	1.51084	0.0524725	0.468316	-0.354291
Obs99	1.10191	1.06482	-1.78565	-0.510833	-0.296266	-1.2469	0.179542
Obs100	0.224332	0.071622	0.252584	-0.55641	1.88869	-0.28962	-0.122106
Obs101	-0.37519	0.270919	-0.86436	0.132108	-1.58095	-0.34154	-0.201291
Obs102	-0.389187	-0.0736209	0.828963	-0.667541	0.208384	-0.703647	-1.26363
Obs103	1.59507	0.903632	-0.934944	-1.40001	0.512824	-1.16434	-0.685693
Obs104	1.90723	-0.693241	-1.93965	0.684876	-0.414461	-0.667254	0.177763
Obs105	-0.363421	-0.13636	-0.494739	-0.343027	2.07539	0.204258	0.00814706
Obs106	-0.381265	0.502649	0.954242	0.079246	1.39939	1.48818	0.127111
Obs107	0.431398	0.171664	-0.422004	0.536353	0.875713	-0.403898	0.280046
Obs108	0.261746	1.16855	2.42118	-0.961618	-0.616815	1.28586	0.10007
Obs109	0.014213	-1.77851	-0.749984	-0.457923	-0.972774	1.29563	-0.934352
Obs110	-0.196911	0.451155	-0.510594	0.110199	-0.0549933	0.445644	0.260263
Obs111	0.139969	-1.62126	0.492048	-0.389312	0.325724	1.45781	-0.994272
Obs112	-1.89105	-0.912313	-1.56156	-1.50996	0.78228	0.347408	0.131387
Obs113	2.61943	0.329511	-0.274932	0.883795	-1.1062	0.65086	0.90002
Obs114	-0.00889098	-1.48257	-0.219561	-0.38589	-0.00154198	1.12956	-0.106307
Obs115	2.07121	0.606546	-0.755649	0.438908	1.17006	-0.402595	1.11892
Obs116	-0.824939	-1.46383	-0.309962	-0.389481	-0.609436	-0.191895	-0.483532
Obs117	0.487318	-0.21936	-0.788563	-0.824152	-0.700926	-0.355173	-0.691234
Obs118	0.422584	-0.764956	-1.65217	0.182217	-0.149808	-0.719363	-0.272687
Obs119	0.590138	-0.296285	-0.772643	1.4518	-0.0220108	-0.507929	0.575312
Obs120	-0.725488	-0.868776	1.03291	-0.0209098	0.34853	0.266809	-0.0944466
Obs121	0.673344	0.917316	-0.386716	0.0683478	0.0114742	-0.578141	0.680363
Obs122	1.18473	-1.18609	2.02963	-1.07511	-1.04082	0.750712	-1.83702
Obs123	0.426571	0.307529	0.771584	0.0857777	0.414751	-0.603278	-0.155255
Obs124	0.112557	0.313058	1.19641	-0.59357	1.13828	-0.329797	0.118561
Obs125	-0.20755	-0.128348	0.0416505	0.203556	-1.00753	-1.02116	-0.778395
Obs126	0.602286	-1.31479	0.775953	-0.0611618	0.0173652	-0.907204	-0.223421
Obs127	-0.126925	-1.12594	-0.724533	0.139153	0.916974	0.0600496	1.05048
Obs128	-1.29452	-1.15536	-0.243795	-0.0122414	0.472747	-0.264748	-0.256685
Obs129	-0.18499	0.0776007	1.72879	0.50107	-0.675721	-0.0737153	-1.42382
Obs130	-1.65598	0.585863	0.634807	0.535882	0.421347	0.482855	0.304197
Obs131	-0.774822	-0.60636	0.22182	-0.257944	0.551828	1.58925	-0.294815
Obs132	0.553625	-0.410945	-1.38649	0.139206	1.04573	-1.04014	-0.0251107
Obs133	-0.997174	0.0190161	0.577575	-0.0753947	0.144195	1.09132	-1.26224
Obs134	-1.30134	-0.528914	-0.48012	0.60921	-1.23864	0.32804	0.0624957
Obs135	0.472144	0.141767	0.245355	-0.322358	0.74433	0.222718	-0.417968
Obs136	1.32644	0.0402609	-0.00597508	1.01796	-0.097594	-0.0980359	0.135499
Obs137	-0.835086	0.0409358	0.597116	-0.337654	1.29397	2.04342	0.786389
Obs138	-1.31922	0.392089	1.04233	0.349561	0.758225	-0.060278	0.604061
Obs139	0.862634	0.408445	0.113974	0.812033	-0.803609	-1.43518	0.419943
Obs140	0.513185	0.706975	-1.69466	-1.04524	0.781464	-0.60201	1.46635
Obs141	-1.08686	0.0303337	0.127525	-0.536977	1.11548	0.146896	-0.21803
Obs142	-0.630355	0.524179	0.129728	0.840594	-2.21462	0.0247883	1.28903
Obs143	-0.431639	-1.26647	-0.963933	-0.508441	1.36715	-1.25311	-1.3405
Obs144	0.569785	0.876149	-0.313214	1.42771	-0.338471	-0.558145	-0.729469
Obs145	-0.250579	0.794878	0.740502	1.13402	1.55034	1.31157	1.29553
Obs146	0.512415	-0.281432	-1.28068	1.20387	-1.06817	0.453262	-0.583616
Obs147	0.854582	-1.17165	-1.10165	1.07763	-0.348915	-0.292062	-0.760712
Obs148	0.878228	-0.262637	-0.138289	0.227217	-0.311802	-1.44876	-0.543123
Obs149	-1.71824	2.10078	-0.974336	-0.225862	-0.45197	-0.969406	-0.842569
Obs150	-0.120379	-0.0782449	0.281519	-0.0887645	1.37218	-0.353931	0.904835
Obs151	-0.426608	0.625095	-0.173681	-0.347475	-0.315243	-0.292338	-0.457886
Obs152	-0.208675	0.56577	0.0172753	0.97258	0.241449	-0.0783526	-0.245373
Obs153	-0.685379	0.211362	0.42243	-1.53034	-0.917148	-0.556463	-0.720642
Obs154	-1.1661	-0.418154	0.354432	-1.07806	-0.759261	-1.09049	-0.197141
Obs155	-1.39821	-0.0796428	-0.0480809	0.218709	-0.330971	-0.340611	-0.462762
Obs156	-1.46338	0.461832	-0.863685	0.769284	0.677118	-1.59791	0.037274
Obs157	-1.62404	0.831956	-1.38128	-0.458512	0.607251	0.871457	-0.64009
Obs158	0.27723	-1.2247	-0.63721	1.68478	0.937151	-0.833315	-0.275289
Obs159	-0.995096	-0.0995469	-0.335713	1.43902	-0.835239	-0.170837	-0.64941
Obs160	-0.745011	-0.627223	0.348407	-0.100464	0.303089	0.867381	0.447511
Obs161	-1.03445	0.272954	1.91017	0.456314	1.51237	0.564031	-0.259155
Obs162	-1.51846	0.168233	1.07866	-0.25409	0.462683	0.613557	0.628716
Obs163	0.165558	-0.637098	0.374351	-2.22299	-0.465927	-0.108267	0.812819
Obs164	-0.600066	1.07512	0.934144	-0.818425	-1.15503	-0.823214	-0.21442
Obs165	-0.148489	-0.0622459	0.0238429	-1.25579	1.73217	1.29515	0.249466
Obs166	-0.954794	-0.186271	-0.336568	0.735491	1.48116	0.252673	0.838598
Obs167	-0.22476	-0.00993313	1.45686	-0.31602	1.72405	-0.0450153	0.195008
Obs168	0.282739	0.681049	-0.444689	-0.361466	-0.980774	-1.24963	1.32329
Obs169	1.31707	-0.890304	-1.19589	2.62252	1.21475	-0.652492	-2.0496
Obs170	-0.655889	0.480228	0.133138	-0.621499	0.902225	1.32257	0.397985
Obs171	0.187463	-0.276372	0.807217	0.0260317	1.26621	1.35747	-0.748502
Obs172	-0.456906	0.245005	-1.30574	-1.07285	0.27938	-0.453957	-1.56013
Obs173	0.125881	0.722752	-1.19196	-0.669947	0.811281	-1.0757	0.94477
Obs174	1.57993	-0.202632	1.14269	-2.77765	-1.5114	1.92674	0.373756
Obs175	1.76456	0.814135	-0.223727	0.152273	0.641504	-1.56548	0.756777
Obs176	0.171697	0.240991	2.41957	-1.73208	1.21979	-0.701149	0.106475
Obs177	-0.843716	0.976567	-0.292779	0.406005	-1.29828	-1.12269	0.760648
Obs178	0.112654	0.49784	-0.467699	-0.345464	0.187623	1.29281	0.0426759
Obs179	-0.550905	-0.207124	-0.232232	1.27545	-0.850467	0.223632	0.263315
Obs180	-0.3654	1.77911	0.303147	-0.263114	0.147307	-0.321509	0.197199
Obs181	-0.71513	1.84953	0.951814	0.471277	0.186522	0.0802854	-0.016899
Obs182	0.251714	0.110089	-0.759881	-0.693968	0.255835	0.272978	-0.414532
Obs183	-1.18261	1.70687	-0.754035	-0.370473	-0.266835	0.788737	-0.497311
Obs184	-0.677725	-0.483059	0.380612	-1.02943	0.41722	-0.722268	-1.34262
Obs185	1.08852	-1.59846	0.84873	0.0561519	-0.361248	0.0287719	-0.968851
Obs186	-0.655713	1.11382	-0.52613	-2.13203	-0.688144	-0.131347	0.311411
Obs187	-0.0692103	1.03464	1.36968	0.420683	-0.45762	0.0512898	0.160601
Obs188	-1.80108	0.434536	0.593877	0.611355	-0.957689	0.575548	0.246
Obs189	-0.561331	0.0176659	0.962966	-0.683703	-0.456101	0.029486	0.0450613
Obs190	-0.391513	-0.327249	0.196588	-1.28405	-0.708183	0.21363	0.204559
Obs191	-1.1286	-0.275029	1.523	0.177516	-1.94791	-0.84028	0.160964
Obs192	-0.455589	2.21451	-1.63796	0.471238	0.406497	-1.89803	-0.395237
Obs193	-0.0530043	0.289391	-0.82654	-0.732821	0.0260411	-0.244665	-0.378283
Obs194	0.708981	0.30195	0.182903	-0.396802	0.588954	0.513644	-0.221564
Obs195	-0.770196	0.0304736	0.201038	-1.57638	0.758441	-0.0228708	-0.309821
Obs196	-0.238459	0.452003	-0.0488438	-0.390875	1.61138	0.0920804	-0.266459
Obs197	-0.332889	1.1491	-0.42444	-0.119289	1.74981	0.38264	-0.931744
Obs198	-0.519216	1.10195	0.859549	2.41135	-0.179925	-1.33549	0.684437
Obs199	-1.09568	0.0878895	-0.625271	1.30144	-1.354	-0.514995	-0.449039
Obs200	1.65239	-1.52428	1.17054	0.545779	-0.0239395	1.114	-1.03178
Obs201	0.384412	0.683007	-0.627693	0.681075	-0.808783	-1.42287	-0.784309
Obs202	1.03389	0.114292	0.916417	-0.662157	0.120036	0.577318	0.650938
Obs203	-0.352879	0.0449034	0.0310958	0.288941	0.0491856	0.429178	0.326616
Obs204	1.21914	0.268781	0.206592	-0.164984	-1.46866	-0.00493168	-1.66152
Obs205	-0.158368	0.262274	0.715047	-0.545949	-1.04865	0.563361	-1.81257
Obs206	-0.633924	0.068125	-0.231984	-0.652197	0.40324	-1.92319	1.31032
Obs207	0.276369	0.499248	-1.31706	-0.0327943	0.0336948	-0.826463	0.0546708
Values in bold correspond for each observation to the factor for which the squared cosine is the largest
Results after the Varimax rotation:
Rotation matrix:
	D1
D1	1
Percentage of variance after Varimax rotation:
	D1
Variability (%)	23.9249
Cumulative %	23.9249
Factor pattern after Varimax rotation:
	D1
1	0.133001
2a	0.256657
2b	0.278522
2c	0.463945
2d	0.335711
3a	0.713775
3b	0.515093
3f	0.58746
3d	0.553022
3c	0.652129
3g	0.448908
4a	0.286821
4b	0.346154
4c	0.487733
4d	0.483371
4e	0.595261
4f	0.544921
4g	0.315052
5a	0.660349
5b	0.664577
5c	0.444647
5d	0.607277
5e	0.304528
Values in bold correspond for each variable to the factor for which the squared cosine is the largest
Cronbach's alpha:
	Cronbach's alpha
D1	0.855519
Correlations between variables and factors after Varimax rotation:
	D1
1	0.110895
2a	0.254417
2b	0.265647
2c	0.455823
2d	0.321719
3a	0.681198
3b	0.493648
3f	0.571151
3d	0.506677
3c	0.633371
3g	0.423669
4a	0.277396
4b	0.328857
4c	0.484303
4d	0.464936
4e	0.539916
4f	0.522234
4g	0.290824
5a	0.625165
5b	0.666181
5c	0.417224
5d	0.589402
5e	0.269882
Factor pattern coefficients after Varimax rotation:
	D1
1	-0.00223465
2a	0.0537214
2b	0.036095
2c	0.130239
2d	0.0357482
3a	0.123753
3b	0.0962648
3f	0.122451
3d	0.0582061
3c	0.119055
3g	0.049355
4a	0.0417071
4b	0.0383584
4c	0.129981
4d	0.0610383
4e	0.0786213
4f	0.0461232
4g	0.0516559
5a	0.0469175
5b	0.288936
5c	0.00688028
5d	0.139838
5e	-0.0401157
Factor scores after Varimax rotation:
	D1
Obs1	-0.452458
Obs2	-1.12119
Obs3	-0.472036
Obs4	-0.766739
Obs5	0.430151
Obs6	-0.503686
Obs7	1.48544
Obs8	0.975118
Obs9	0.62513
Obs10	-0.938823
Obs11	-0.0448017
Obs12	1.99006
Obs13	-0.136872
Obs14	0.950648
Obs15	0.000601224
Obs16	-0.649884
Obs17	-0.758416
Obs18	1.48825
Obs19	-0.545341
Obs20	0.809961
Obs21	1.09957
Obs22	-0.562173
Obs23	-1.07799
Obs24	0.33609
Obs25	0.454811
Obs26	1.06782
Obs27	1.47965
Obs28	0.892475
Obs29	-0.220596
Obs30	-0.190681
Obs31	0.99761
Obs32	0.51451
Obs33	0.945482
Obs34	0.758559
Obs35	1.60722
Obs36	2.04774
Obs37	0.921279
Obs38	-0.615687
Obs39	-1.14194
Obs40	-0.382927
Obs41	-0.52588
Obs42	0.221869
Obs43	0.0295608
Obs44	-0.178676
Obs45	-0.585473
Obs46	-1.04822
Obs47	-0.268539
Obs48	0.214103
Obs49	0.22723
Obs50	-0.00390746
Obs51	-0.469564
Obs52	0.537493
Obs53	0.275607
Obs54	0.568531
Obs55	2.71013
Obs56	0.51286
Obs57	-1.65518
Obs58	1.40364
Obs59	-0.470817
Obs60	-0.288416
Obs61	0.649032
Obs62	0.896735
Obs63	-1.59916
Obs64	-1.17937
Obs65	1.18913
Obs66	-0.331807
Obs67	-0.183722
Obs68	1.05429
Obs69	0.56785
Obs70	1.41133
Obs71	0.997145
Obs72	0.47691
Obs73	0.837024
Obs74	-0.69218
Obs75	-0.79625
Obs76	0.666062
Obs77	-2.05604
Obs78	-1.72446
Obs79	-1.22462
Obs80	0.598121
Obs81	0.493261
Obs82	-0.662154
Obs83	1.03454
Obs84	1.03454
Obs85	-0.162247
Obs86	0.3705
Obs87	0.851871
Obs88	0.433959
Obs89	-0.938881
Obs90	-1.09308
Obs91	-0.573218
Obs92	0.743313
Obs93	0.0140515
Obs94	-0.98662
Obs95	-0.356476
Obs96	0.428956
Obs97	-0.0521502
Obs98	-0.725169
Obs99	1.09925
Obs100	0.22379
Obs101	-0.374283
Obs102	-0.388246
Obs103	1.59121
Obs104	1.90261
Obs105	-0.362542
Obs106	-0.380343
Obs107	0.430355
Obs108	0.261113
Obs109	0.0141787
Obs110	-0.196435
Obs111	0.139631
Obs112	-1.88647
Obs113	2.61309
Obs114	-0.00886948
Obs115	2.0662
Obs116	-0.822944
Obs117	0.48614
Obs118	0.421562
Obs119	0.588711
Obs120	-0.723733
Obs121	0.671716
Obs122	1.18187
Obs123	0.42554
Obs124	0.112285
Obs125	-0.207048
Obs126	0.600829
Obs127	-0.126618
Obs128	-1.29139
Obs129	-0.184543
Obs130	-1.65198
Obs131	-0.772948
Obs132	0.552286
Obs133	-0.994762
Obs134	-1.29819
Obs135	0.471002
Obs136	1.32324
Obs137	-0.833067
Obs138	-1.31603
Obs139	0.860547
Obs140	0.511944
Obs141	-1.08423
Obs142	-0.628831
Obs143	-0.430595
Obs144	0.568407
Obs145	-0.249973
Obs146	0.511176
Obs147	0.852515
Obs148	0.876104
Obs149	-1.71409
Obs150	-0.120088
Obs151	-0.425576
Obs152	-0.20817
Obs153	-0.683721
Obs154	-1.16328
Obs155	-1.39483
Obs156	-1.45984
Obs157	-1.62012
Obs158	0.27656
Obs159	-0.99269
Obs160	-0.74321
Obs161	-1.03194
Obs162	-1.51479
Obs163	0.165158
Obs164	-0.598615
Obs165	-0.14813
Obs166	-0.952485
Obs167	-0.224216
Obs168	0.282055
Obs169	1.31389
Obs170	-0.654303
Obs171	0.18701
Obs172	-0.455801
Obs173	0.125576
Obs174	1.57611
Obs175	1.76029
Obs176	0.171282
Obs177	-0.841676
Obs178	0.112381
Obs179	-0.549573
Obs180	-0.364516
Obs181	-0.7134
Obs182	0.251105
Obs183	-1.17975
Obs184	-0.676086
Obs185	1.08589
Obs186	-0.654127
Obs187	-0.069043
Obs188	-1.79672
Obs189	-0.559973
Obs190	-0.390566
Obs191	-1.12587
Obs192	-0.454488
Obs193	-0.0528761
Obs194	0.707266
Obs195	-0.768333
Obs196	-0.237882
Obs197	-0.332084
Obs198	-0.51796
Obs199	-1.09303
Obs200	1.64839
Obs201	0.383482
Obs202	1.03139
Obs203	-0.352026
Obs204	1.21619
Obs205	-0.157985
Obs206	-0.632391
Obs207	0.2757
Values in bold correspond for each observation to the factor for which the squared cosine is the largest

## Sheet: f. analysis - 2 factors - Varim
XLSTAT 2018.1.49101 - Factor analysis - Start time: 12.1.2018 at 11:59:03 / End time: 12.1.2018 at 11:59:03 / Microsoft Excel 11.08404
Observations/variables table: Workbook = Sešit2 / Sheet = List1 / Range = List1!$B$2:$X$208 / 207 rows and 23 columns
Correlation: Polychoric
Extraction method: Principal factor analysis
Number of factors: Automatic
Initial communalities: Squared multiple correlations
Stop conditions: Convergence = 0,0001 / Iterations = 50
Rotation: Varimax (Kaiser normalization) / Number of factors = 2
Summary statistics:
Variable	Observations	Obs. with missing data	Obs. without missing data	Minimum	Maximum	Mean	Std. deviation
1	207	0	207	1	4	2.83092	0.619592
2a	207	0	207	1	4	2.87923	0.870165
2b	207	0	207	1	4	2.57971	0.904237
2c	207	0	207	1	4	2.25604	0.96901
2d	207	0	207	1	4	2.84541	0.873152
3a	207	0	207	1	4	2.05314	0.758177
3b	207	0	207	1	4	2.65217	0.766269
3f	207	0	207	1	4	2.54589	0.828245
3d	207	0	207	1	4	1.71981	0.799723
3c	207	0	207	1	4	2.41063	0.83636
3g	207	0	207	1	4	2.58454	0.930264
4a	207	0	207	1	4	2.4058	0.781811
4b	207	0	207	1	4	2.2657	0.951204
4c	207	0	207	1	4	2.15459	0.889674
4d	207	0	207	1	4	2.36232	0.835575
4e	207	0	207	1	4	1.66184	0.704798
4f	207	0	207	1	4	2.37681	0.877465
4g	207	0	207	1	4	3.19324	0.88205
5a	207	0	207	1	4	2.08213	0.891175
5b	207	0	207	1	4	1.96618	0.883405
5c	207	0	207	1	4	2.71014	0.85505
5d	207	0	207	1	4	2.42512	0.871862
5e	207	0	207	1	4	1.89372	0.949353
Correlation matrix (Polychoric):
Variables	1	2a	2b	2c	2d	3a	3b	3f	3d	3c	3g	4a	4b	4c	4d	4e	4f	4g	5a	5b	5c	5d	5e
1	1	-0.0699008	-0.0671524	-0.0156804	0.00964753	0.0820024	0.00902374	0.103166	0.0537731	-0.0411055	0.0874702	0.0445219	0.214372	0.177002	0.160378	0.20291	0.141536	0.246206	0.0546154	0.120802	-0.0890214	-0.00360163	-0.0619311
2a	-0.0699008	1	0.666393	0.153712	0.225038	0.158406	0.0192442	0.100841	-0.0502299	0.136773	0.0641267	0.120204	0.0589025	-0.0205221	0.187123	0.0514759	0.144342	0.242176	0.163322	0.0990895	0.121079	0.180252	0.0309212
2b	-0.0671524	0.666393	1	0.300397	0.246779	0.09585	-0.0226974	0.156361	0.0650173	0.0961799	0.0439615	0.172242	0.167359	-0.00682805	0.244193	0.091016	0.0252272	0.148545	0.103122	0.117966	0.0451801	0.228994	0.0639393
2c	-0.0156804	0.153712	0.300397	1	0.539248	0.167773	0.309915	0.108588	0.178559	0.234288	0.060632	0.107372	0.137889	0.11996	0.175611	0.304096	0.152094	0.0371659	0.221524	0.288176	0.199563	0.270882	0.291933
2d	0.00964753	0.225038	0.246779	0.539248	1	0.10275	0.266285	0.0238672	-0.0121874	0.183008	0.0829994	0.352245	0.049172	0.0508665	0.260696	0.176921	0.13958	0.178714	0.133959	0.114403	0.238385	0.249342	0.0553047
3a	0.0820024	0.158406	0.09585	0.167773	0.10275	1	0.415446	0.500891	0.553416	0.601729	0.292202	0.14631	0.229455	0.370992	0.317445	0.408177	0.323415	0.133498	0.560563	0.462744	0.236762	0.298522	0.166308
3b	0.00902374	0.0192442	-0.0226974	0.309915	0.266285	0.415446	1	0.12881	0.229524	0.602842	0.0701216	0.245639	0.0625038	0.203804	0.182757	0.349965	0.189175	0.171522	0.17837	0.208868	0.476176	0.337607	0.0403663
3f	0.103166	0.100841	0.156361	0.108588	0.0238672	0.500891	0.12881	1	0.457789	0.293865	0.399918	0.185834	0.368068	0.274789	0.326191	0.329282	0.378286	0.0715138	0.480219	0.36418	0.144309	0.279059	0.221183
3d	0.0537731	-0.0502299	0.0650173	0.178559	-0.0121874	0.553416	0.229524	0.457789	1	0.370137	0.301177	0.102196	0.307574	0.259484	0.176769	0.30665	0.299628	-0.0367055	0.335949	0.488529	0.147936	0.173403	0.296506
3c	-0.0411055	0.136773	0.0961799	0.234288	0.183008	0.601729	0.602842	0.293865	0.370137	1	0.295744	0.168616	0.110406	0.249123	0.181117	0.38036	0.305325	0.17547	0.360106	0.285368	0.335618	0.543812	0.123972
3g	0.0874702	0.0641267	0.0439615	0.060632	0.0829994	0.292202	0.0701216	0.399918	0.301177	0.295744	1	0.0991519	0.157727	0.247601	0.0510223	0.284334	0.329476	0.123092	0.393282	0.294152	0.158986	0.358864	0.121667
4a	0.0445219	0.120204	0.172242	0.107372	0.352245	0.14631	0.245639	0.185834	0.102196	0.168616	0.0991519	1	0.155966	0.126938	0.383787	0.0286823	0.113892	0.0996802	0.123411	0.102149	0.0955786	0.126125	0.0405541
4b	0.214372	0.0589025	0.167359	0.137889	0.049172	0.229455	0.0625038	0.368068	0.307574	0.110406	0.157727	0.155966	1	0.338049	0.179661	0.202066	0.191833	0.183879	0.133837	0.189872	-0.043704	0.101291	0.239528
4c	0.177002	-0.0205221	-0.00682805	0.11996	0.0508665	0.370992	0.203804	0.274789	0.259484	0.249123	0.247601	0.126938	0.338049	1	0.392416	0.55974	0.346309	0.270832	0.188237	0.0815145	0.117205	0.291015	0.104129
4d	0.160378	0.187123	0.244193	0.175611	0.260696	0.317445	0.182757	0.326191	0.176769	0.181117	0.0510223	0.383787	0.179661	0.392416	1	0.279992	0.344788	0.324798	0.205023	0.261612	0.0889116	0.228868	0.149046
4e	0.20291	0.0514759	0.091016	0.304096	0.176921	0.408177	0.349965	0.329282	0.30665	0.38036	0.284334	0.0286823	0.202066	0.55974	0.279992	1	0.413938	0.190945	0.365663	0.237691	0.179299	0.358331	0.0373899
4f	0.141536	0.144342	0.0252272	0.152094	0.13958	0.323415	0.189175	0.378286	0.299628	0.305325	0.329476	0.113892	0.191833	0.346309	0.344788	0.413938	1	0.343973	0.298044	0.322505	0.1609	0.402015	0.0480515
4g	0.246206	0.242176	0.148545	0.0371659	0.178714	0.133498	0.171522	0.0715138	-0.0367055	0.17547	0.123092	0.0996802	0.183879	0.270832	0.324798	0.190945	0.343973	1	0.144569	0.115523	0.134462	0.207014	-0.0143552
5a	0.0546154	0.163322	0.103122	0.221524	0.133959	0.560563	0.17837	0.480219	0.335949	0.360106	0.393282	0.123411	0.133837	0.188237	0.205023	0.365663	0.298044	0.144569	1	0.691244	0.354076	0.376341	0.293629
5b	0.120802	0.0990895	0.117966	0.288176	0.114403	0.462744	0.208868	0.36418	0.488529	0.285368	0.294152	0.102149	0.189872	0.0815145	0.261612	0.237691	0.322505	0.115523	0.691244	1	0.344151	0.246865	0.527064
5c	-0.0890214	0.121079	0.0451801	0.199563	0.238385	0.236762	0.476176	0.144309	0.147936	0.335618	0.158986	0.0955786	-0.043704	0.117205	0.0889116	0.179299	0.1609	0.134462	0.354076	0.344151	1	0.555292	-0.0139464
5d	-0.00360163	0.180252	0.228994	0.270882	0.249342	0.298522	0.337607	0.279059	0.173403	0.543812	0.358864	0.126125	0.101291	0.291015	0.228868	0.358331	0.402015	0.207014	0.376341	0.246865	0.555292	1	0.0505611
5e	-0.0619311	0.0309212	0.0639393	0.291933	0.0553047	0.166308	0.0403663	0.221183	0.296506	0.123972	0.121667	0.0405541	0.239528	0.104129	0.149046	0.0373899	0.0480515	-0.0143552	0.293629	0.527064	-0.0139464	0.0505611	1
Values in bold are different from 0 with a significance level alpha=0,05
Kaiser-Meyer-Olkin measure of sampling adequacy:
1	0.543177
2a	0.551215
2b	0.515779
2c	0.707845
2d	0.683331
3a	0.818083
3b	0.716695
3f	0.818376
3d	0.818117
3c	0.789945
3g	0.840943
4a	0.620183
4b	0.770742
4c	0.707637
4d	0.759685
4e	0.805833
4f	0.751536
4g	0.712957
5a	0.764759
5b	0.681299
5c	0.601883
5d	0.727524
5e	0.557704
KMO	0.72368
Cronbach's alpha:		0.855519
Factor analysis:
Maximum change in communality at each iteration:
Iteration	Maximum change
40	0.00172854
41	0.00164217
42	0.0015608
43	0.00148406
44	0.00141165
45	0.00134326
46	0.00127862
47	0.00121749
48	0.00115964
49	0.00110487
Reproduced correlation matrix:
	1	2a	2b	2c	2d	3a	3b	3f	3d	3c	3g	4a	4b	4c	4d	4e	4f	4g	5a	5b	5c	5d	5e
1	0.184541	-0.0604586	-0.0776574	-0.0278446	0.0141785	0.0574238	-0.0243803	0.118005	0.0533456	-0.0329763	0.08061	0.0648654	0.148353	0.234625	0.20143	0.163843	0.182401	0.17308	0.0564324	0.0692912	-0.0561163	0.018716	0.0254713
2a	-0.0604586	0.582135	0.646271	0.150055	0.232316	0.107694	0.000608301	0.133688	-0.0216989	0.12742	0.0838276	0.164782	0.0695495	-0.0189994	0.212436	0.0340018	0.110867	0.191276	0.15449	0.0917003	0.127016	0.244747	0.0169174
2b	-0.0776574	0.646271	0.787757	0.307295	0.276173	0.122896	-0.037892	0.170007	0.0353067	0.110955	0.0678074	0.180679	0.14248	-0.00797834	0.232579	0.0517521	0.0819901	0.147343	0.129508	0.0775683	0.0374309	0.197525	0.0878665
2c	-0.0278446	0.150055	0.307295	0.974236	0.513917	0.147367	0.307043	0.0974083	0.180776	0.233331	0.0762929	0.13812	0.146471	0.140187	0.17318	0.310929	0.129455	0.0357412	0.210081	0.301455	0.212701	0.278549	0.292268
2d	0.0141785	0.232316	0.276173	0.513917	0.445719	0.0886614	0.30957	0.0182868	-0.00870723	0.193743	0.00670624	0.24055	0.0555102	0.0975063	0.276076	0.167045	0.133693	0.195527	0.111655	0.152681	0.238871	0.253554	0.0798433
3a	0.0574238	0.107694	0.122896	0.147367	0.0886614	0.654637	0.415843	0.504293	0.541644	0.562877	0.334837	0.199919	0.273069	0.349389	0.300312	0.398804	0.347294	0.123972	0.475748	0.46157	0.269591	0.365571	0.228262
3b	-0.0243803	0.000608301	-0.037892	0.307043	0.30957	0.415843	0.673209	0.146499	0.235097	0.570426	0.110366	0.253571	0.0336867	0.218245	0.226444	0.297676	0.198174	0.123095	0.215981	0.178458	0.428546	0.388545	0.027889
3f	0.118005	0.133688	0.170007	0.0974083	0.0182868	0.504293	0.146499	0.486283	0.459269	0.336718	0.32979	0.122394	0.309132	0.337265	0.282378	0.354318	0.341709	0.143739	0.432702	0.437029	0.110275	0.259026	0.240465
3d	0.0533456	-0.0216989	0.0353067	0.180776	-0.00870723	0.541644	0.235097	0.459269	0.548516	0.38359	0.282573	0.0958454	0.282353	0.276243	0.182516	0.316868	0.242142	-0.0102722	0.409992	0.463145	0.102624	0.180142	0.308318
3c	-0.0329763	0.12742	0.110955	0.233331	0.193743	0.562877	0.570426	0.336718	0.38359	0.649311	0.274853	0.179582	0.11763	0.280693	0.201195	0.389636	0.294579	0.118675	0.378845	0.2787	0.427242	0.491455	0.077451
3g	0.08061	0.0838276	0.0678074	0.0762929	0.00670624	0.334837	0.110366	0.32979	0.282573	0.274853	0.307306	0.00494347	0.161412	0.256716	0.129169	0.317098	0.30448	0.131866	0.371918	0.324999	0.192025	0.318876	0.120301
4a	0.0648654	0.164782	0.180679	0.13812	0.24055	0.199919	0.253571	0.122394	0.0958454	0.179582	0.00494347	0.28447	0.124506	0.130319	0.335333	0.0943909	0.124332	0.184832	0.0922436	0.144524	0.100125	0.0972402	0.0710195
4b	0.148353	0.0695495	0.14248	0.146471	0.0555102	0.273069	0.0336867	0.309132	0.282353	0.11763	0.161412	0.124506	0.289408	0.299585	0.274572	0.259151	0.223414	0.12785	0.17964	0.199481	-0.0741162	0.0650557	0.17402
4c	0.234625	-0.0189994	-0.00797834	0.140187	0.0975063	0.349389	0.218245	0.337265	0.276243	0.280693	0.256716	0.130319	0.299585	0.527046	0.338202	0.487778	0.397207	0.268229	0.196413	0.0941374	0.0647027	0.271786	0.0393443
4d	0.20143	0.212436	0.232579	0.17318	0.276076	0.300312	0.226444	0.282378	0.182516	0.201195	0.129169	0.335333	0.274572	0.338202	0.514464	0.273305	0.316511	0.343245	0.21407	0.259663	0.0899922	0.188044	0.122943
4e	0.163843	0.0340018	0.0517521	0.310929	0.167045	0.398804	0.297676	0.354318	0.316868	0.389636	0.317098	0.0943909	0.259151	0.487778	0.273305	0.535533	0.414932	0.232538	0.309613	0.202086	0.208066	0.411778	0.0860567
4f	0.182401	0.110867	0.0819901	0.129455	0.133693	0.347294	0.198174	0.341709	0.242142	0.294579	0.30448	0.124332	0.223414	0.397207	0.316511	0.414932	0.411316	0.294756	0.353639	0.300051	0.214964	0.373398	0.0842905
4g	0.17308	0.191276	0.147343	0.0357412	0.195527	0.123972	0.123095	0.143739	-0.0102722	0.118675	0.131866	0.184832	0.12785	0.268229	0.343245	0.232538	0.294756	0.346885	0.147126	0.101403	0.1444	0.251158	-0.0413011
5a	0.0564324	0.15449	0.129508	0.210081	0.111655	0.475748	0.215981	0.432702	0.409992	0.378845	0.371918	0.0922436	0.17964	0.196413	0.21407	0.309613	0.353639	0.147126	0.61139	0.693215	0.351085	0.405247	0.301664
5b	0.0692912	0.0917003	0.0775683	0.301455	0.152681	0.46157	0.178458	0.437029	0.463145	0.2787	0.324999	0.144524	0.199481	0.0941374	0.259663	0.202086	0.300051	0.101403	0.693215	0.956562	0.323017	0.275557	0.484376
5c	-0.0561163	0.127016	0.0374309	0.212701	0.238871	0.269591	0.428546	0.110275	0.102624	0.427242	0.192025	0.100125	-0.0741162	0.0647027	0.0899922	0.208066	0.214964	0.1444	0.351085	0.323017	0.509502	0.473962	0.0240416
5d	0.018716	0.244747	0.197525	0.278549	0.253554	0.365571	0.388545	0.259026	0.180142	0.491455	0.318876	0.0972402	0.0650557	0.271786	0.188044	0.411778	0.373398	0.251158	0.405247	0.275557	0.473962	0.599262	0.0115806
5e	0.0254713	0.0169174	0.0878665	0.292268	0.0798433	0.228262	0.027889	0.240465	0.308318	0.077451	0.120301	0.0710195	0.17402	0.0393443	0.122943	0.0860567	0.0842905	-0.0413011	0.301664	0.484376	0.0240416	0.0115806	0.345959
Residual correlation matrix:
	1	2a	2b	2c	2d	3a	3b	3f	3d	3c	3g	4a	4b	4c	4d	4e	4f	4g	5a	5b	5c	5d	5e
1	0.815459	-0.00944219	0.010505	0.0121642	-0.00453094	0.0245786	0.033404	-0.0148384	0.000427491	-0.00812918	0.00686021	-0.0203435	0.0660184	-0.057623	-0.0410517	0.0390675	-0.0408645	0.0731266	-0.00181701	0.0515104	-0.0329052	-0.0223176	-0.0874024
2a	-0.00944219	0.417865	0.0201217	0.00365637	-0.0072785	0.0507123	0.0186359	-0.0328468	-0.028531	0.00935214	-0.0197009	-0.0445772	-0.010647	-0.00152267	-0.0253129	0.0174741	0.0334751	0.0509002	0.00883153	0.00738919	-0.00593742	-0.0644948	0.0140038
2b	0.010505	0.0201217	0.212243	-0.00689727	-0.0293943	-0.0270459	0.0151946	-0.0136461	0.0297106	-0.0147753	-0.023846	-0.00843688	0.0248789	0.00115029	0.0116139	0.0392639	-0.0567629	0.00120207	-0.0263861	0.0403975	0.0077492	0.0314684	-0.0239271
2c	0.0121642	0.00365637	-0.00689727	0.0257644	0.025331	0.0204057	0.00287249	0.0111794	-0.00221669	0.000957315	-0.0156609	-0.0307479	-0.00858219	-0.0202269	0.00243079	-0.00683345	0.0226386	0.00142478	0.0114431	-0.0132789	-0.0131386	-0.00766642	-0.000334761
2d	-0.00453094	-0.0072785	-0.0293943	0.025331	0.554281	0.014089	-0.0432854	0.00558045	-0.00348018	-0.010735	0.0762931	0.111695	-0.00633823	-0.0466398	-0.0153803	0.00987611	0.00588658	-0.0168136	0.0223047	-0.0382787	-0.00048611	-0.00421142	-0.0245386
3a	0.0245786	0.0507123	-0.0270459	0.0204057	0.014089	0.345363	-0.000396966	-0.00340131	0.0117722	0.0388526	-0.0426352	-0.053609	-0.0436139	0.0216032	0.0171324	0.00937344	-0.0238788	0.00952599	0.0848151	0.00117345	-0.0328289	-0.0670486	-0.061954
3b	0.033404	0.0186359	0.0151946	0.00287249	-0.0432854	-0.000396966	0.326791	-0.017689	-0.00557267	0.0324165	-0.0402442	-0.00793182	0.0288171	-0.0144412	-0.0436878	0.0522891	-0.00899962	0.0484267	-0.0376112	0.0304097	0.0476301	-0.0509382	0.0124773
3f	-0.0148384	-0.0328468	-0.0136461	0.0111794	0.00558045	-0.00340131	-0.017689	0.513717	-0.00148005	-0.042853	0.0701274	0.0634392	0.058936	-0.062475	0.0438123	-0.0250357	0.0365774	-0.0722255	0.0475166	-0.0728486	0.0340342	0.0200329	-0.0192821
3d	0.000427491	-0.028531	0.0297106	-0.00221669	-0.00348018	0.0117722	-0.00557267	-0.00148005	0.451484	-0.013453	0.0186038	0.0063507	0.0252207	-0.0167592	-0.00574675	-0.0102183	0.057486	-0.0264333	-0.0740429	0.0253842	0.0453121	-0.00673946	-0.0118123
3c	-0.00812918	0.00935214	-0.0147753	0.000957315	-0.010735	0.0388526	0.0324165	-0.042853	-0.013453	0.350689	0.0208911	-0.0109661	-0.00722477	-0.0315696	-0.0200778	-0.00927568	0.0107458	0.056795	-0.0187391	0.00666862	-0.091624	0.0523567	0.0465214
3g	0.00686021	-0.0197009	-0.023846	-0.0156609	0.0762931	-0.0426352	-0.0402442	0.0701274	0.0186038	0.0208911	0.692694	0.0942084	-0.00368538	-0.00911439	-0.0781471	-0.0327637	0.0249959	-0.00877482	0.0213639	-0.0308461	-0.0330388	0.0399877	0.00136655
4a	-0.0203435	-0.0445772	-0.00843688	-0.0307479	0.111695	-0.053609	-0.00793182	0.0634392	0.0063507	-0.0109661	0.0942084	0.71553	0.03146	-0.00338057	0.0484536	-0.0657086	-0.0104397	-0.0851515	0.0311672	-0.0423745	-0.00454604	0.0288847	-0.0304654
4b	0.0660184	-0.010647	0.0248789	-0.00858219	-0.00633823	-0.0436139	0.0288171	0.058936	0.0252207	-0.00722477	-0.00368538	0.03146	0.710592	0.0384634	-0.094911	-0.0570849	-0.0315811	0.056029	-0.0458033	-0.00960951	0.0304122	0.0362358	0.0655074
4c	-0.057623	-0.00152267	0.00115029	-0.0202269	-0.0466398	0.0216032	-0.0144412	-0.062475	-0.0167592	-0.0315696	-0.00911439	-0.00338057	0.0384634	0.472954	0.0542137	0.0719622	-0.0508983	0.00260382	-0.00817586	-0.0126229	0.052502	0.0192296	0.0647844
4d	-0.0410517	-0.0253129	0.0116139	0.00243079	-0.0153803	0.0171324	-0.0436878	0.0438123	-0.00574675	-0.0200778	-0.0781471	0.0484536	-0.094911	0.0542137	0.485536	0.00668685	0.0282771	-0.0184465	-0.00904651	0.00194857	-0.00108054	0.0408245	0.0261037
4e	0.0390675	0.0174741	0.0392639	-0.00683345	0.00987611	0.00937344	0.0522891	-0.0250357	-0.0102183	-0.00927568	-0.0327637	-0.0657086	-0.0570849	0.0719622	0.00668685	0.464467	-0.000993566	-0.0415929	0.0560503	0.035605	-0.0287675	-0.0534475	-0.0486668
4f	-0.0408645	0.0334751	-0.0567629	0.0226386	0.00588658	-0.0238788	-0.00899962	0.0365774	0.057486	0.0107458	0.0249959	-0.0104397	-0.0315811	-0.0508983	0.0282771	-0.000993566	0.588684	0.0492172	-0.0555949	0.0224545	-0.054064	0.0286178	-0.036239
4g	0.0731266	0.0509002	0.00120207	0.00142478	-0.0168136	0.00952599	0.0484267	-0.0722255	-0.0264333	0.056795	-0.00877482	-0.0851515	0.056029	0.00260382	-0.0184465	-0.0415929	0.0492172	0.653115	-0.00255759	0.0141204	-0.00993815	-0.0441443	0.0269459
5a	-0.00181701	0.00883153	-0.0263861	0.0114431	0.0223047	0.0848151	-0.0376112	0.0475166	-0.0740429	-0.0187391	0.0213639	0.0311672	-0.0458033	-0.00817586	-0.00904651	0.0560503	-0.0555949	-0.00255759	0.38861	-0.00197094	0.00299093	-0.0289063	-0.0080345
5b	0.0515104	0.00738919	0.0403975	-0.0132789	-0.0382787	0.00117345	0.0304097	-0.0728486	0.0253842	0.00666862	-0.0308461	-0.0423745	-0.00960951	-0.0126229	0.00194857	0.035605	0.0224545	0.0141204	-0.00197094	0.0434384	0.0211334	-0.0286924	0.0426877
5c	-0.0329052	-0.00593742	0.0077492	-0.0131386	-0.00048611	-0.0328289	0.0476301	0.0340342	0.0453121	-0.091624	-0.0330388	-0.00454604	0.0304122	0.052502	-0.00108054	-0.0287675	-0.054064	-0.00993815	0.00299093	0.0211334	0.490498	0.0813304	-0.037988
5d	-0.0223176	-0.0644948	0.0314684	-0.00766642	-0.00421142	-0.0670486	-0.0509382	0.0200329	-0.00673946	0.0523567	0.0399877	0.0288847	0.0362358	0.0192296	0.0408245	-0.0534475	0.0286178	-0.0441443	-0.0289063	-0.0286924	0.0813304	0.400738	0.0389805
5e	-0.0874024	0.0140038	-0.0239271	-0.000334761	-0.0245386	-0.061954	0.0124773	-0.0192821	-0.0118123	0.0465214	0.00136655	-0.0304654	0.0655074	0.0647844	0.0261037	-0.0486668	-0.036239	0.0269459	-0.0080345	0.0426877	-0.037988	0.0389805	0.654041
Eigenvalues:
	F1	F2	F3	F4	F5	F6	F7	F8	F9	F10	F11	F12	F13	F14	F15
Eigenvalue	5.50272	1.74018	1.37077	1.31938	0.971519	0.688632	0.632248	0.403554	0.282217	0.243915	0.195625	0.152647	0.0817267	0.0495002	0.0210238
Variability (%)	23.9249	7.56599	5.95988	5.73642	4.224	2.99405	2.74891	1.75458	1.22703	1.0605	0.850545	0.663683	0.355333	0.215218	0.0914076
Cumulative %	23.9249	31.4909	37.4507	43.1872	47.4112	50.4052	53.1541	54.9087	56.1357	57.1962	58.0468	58.7105	59.0658	59.281	59.3724
Eigenvectors:
	F1	F2	F3	F4	F5	F6	F7	F8	F9	F10	F11	F12	F13	F14	F15
1	0.056698	0.102488	-0.0262776	-0.26731	-0.141119	-0.22032	0.0302068	0.182855	0.084053	-0.308826	-0.37482	-0.00892979	-0.115405	-0.355268	0.114459
2a	0.109412	-0.413606	-0.236231	-0.0907412	0.3617	0.0750492	-0.0191499	0.241158	0.102132	-0.0569678	0.0997336	0.058515	0.213095	0.374686	-0.0737987
2b	0.118733	-0.482752	-0.361855	-0.0973325	0.236471	0.274207	-0.10174	0.0880509	-0.167958	0.0993295	-0.243032	-0.103148	-0.290874	-0.189519	-0.0227317
2c	0.197778	-0.353982	-0.0465224	0.275005	-0.605417	0.0480631	-0.356849	0.0302329	0.115165	-0.0600683	0.0590789	-0.0765435	0.267878	-0.173711	0.0280776
2d	0.143112	-0.374588	0.0728748	0.0506027	-0.242367	-0.141934	0.107026	-0.25226	0.256425	-0.151954	-0.0433995	0.0803813	-0.165076	0.26832	0.250766
3a	0.304279	0.167305	0.0113172	0.0223555	0.105189	0.314643	0.162491	0.198786	0.362169	0.0739907	0.0195435	0.0807745	0.224365	-0.093157	0.404363
3b	0.219582	-0.082008	0.439612	0.160042	-0.096129	0.167914	0.330559	0.237903	-0.129197	-0.114579	-0.2002	0.00795276	0.0247741	0.111567	-0.456869
3f	0.250432	0.178433	-0.186624	-0.104284	0.0859583	0.152527	-0.0275663	-0.349159	0.100014	-0.0286349	-0.136735	-0.0389478	0.352975	-0.169231	-0.422788
3d	0.235751	0.263943	-0.137879	0.0878437	-0.0711461	0.340175	0.0309361	-0.051881	-0.142902	-0.0735243	-0.118223	-0.446994	-0.0246035	0.24162	0.342249
3c	0.278	0.00102308	0.288055	0.122608	0.152734	0.307203	0.0666676	0.106318	-0.0269376	-0.25422	0.388186	0.124272	-0.248436	-0.260383	0.0353582
3g	0.191368	0.138857	-0.0290587	-0.0336095	0.15739	-0.0644524	-0.259758	-0.319245	0.0873066	-0.299944	0.0192191	0.131249	-0.240439	0.227442	-0.00325605
4a	0.122271	-0.156104	-0.00419311	-0.10461	-0.086939	0.021867	0.466623	-0.437662	0.0728015	-0.0467355	-0.0847746	0.094104	-0.210057	0.0972893	-0.0361252
4b	0.147564	0.079474	-0.192934	-0.225339	-0.167353	0.139213	-0.00552652	-0.0530183	-0.372964	-0.282267	-0.252365	0.25856	0.187921	-0.0128187	0.0123982
4c	0.207918	0.125497	0.12651	-0.384219	-0.177601	0.0337681	-0.146749	0.063145	-0.208226	0.394011	0.0376297	0.28121	-0.0411244	0.266455	0.19912
4d	0.206059	-0.112924	-0.084722	-0.31091	-0.132006	-0.126148	0.384272	-0.0886475	0.0216128	0.415077	0.245057	-0.208819	0.0440752	-0.262011	-0.0275238
4e	0.253757	0.0663856	0.157173	-0.197986	-0.140113	0.0280977	-0.328751	0.230371	0.205034	0.240175	-0.173486	-0.0366388	-0.354436	0.135234	-0.297504
4f	0.232298	0.0634377	0.0452725	-0.216921	0.041772	-0.210298	-0.127835	-0.0405829	0.0488104	-0.196815	0.309069	-0.495477	0.136277	0.192136	-0.175732
4g	0.134306	-0.122688	0.0563459	-0.313386	0.0609033	-0.336623	0.0963449	0.299281	-0.110492	-0.318358	0.114154	0.114917	0.20173	-0.0117861	0.132062
5a	0.281504	0.128278	-0.151822	0.192558	0.176108	-0.220844	-0.0623934	-0.0219472	0.378687	0.1423	-0.0807974	0.370999	0.0750475	-0.102854	-0.0715907
5b	0.283307	0.171813	-0.344083	0.358941	-0.00220649	-0.399821	0.182967	0.254271	-0.114253	0.014103	-0.0592334	-0.170638	-0.289535	0.0160093	-0.00396934
5c	0.189551	-0.105175	0.287578	0.266798	0.213491	-0.243572	0.014224	-0.0925525	-0.254132	0.229256	-0.365942	-0.0466855	0.31281	0.140453	0.149606
5d	0.25888	-0.128679	0.242849	0.0396232	0.23794	-0.142367	-0.280621	-0.278596	-0.317271	0.0595907	0.116173	-0.0244023	-0.0808199	-0.346499	0.133372
5e	0.129819	0.0893883	-0.317134	0.206495	-0.21067	-0.00299582	0.0572346	0.0188951	-0.349411	0.0408827	0.363993	0.324018	-0.0129151	0.111298	-0.154512
Factor pattern:
	F1	F2	F3	F4	F5	F6	F7	Initial communality	Final communality	Specific variance
1	0.133001	0.135198	-0.0307658	-0.307044	-0.139095	-0.18283	0.0240186	0.220038	0.184541	0.815459
2a	0.256657	-0.545611	-0.276579	-0.104229	0.356511	0.0622787	-0.0152269	0.545858	0.582135	0.417865
2b	0.278522	-0.636826	-0.42366	-0.1118	0.233079	0.227547	-0.0808979	0.59746	0.787757	0.212243
2c	0.463945	-0.466958	-0.0544685	0.315882	-0.596733	0.0398846	-0.283745	0.492478	0.974236	0.0257644
2d	0.335711	-0.49414	0.0853218	0.0581243	-0.238891	-0.117782	0.0851005	0.456852	0.445719	0.554281
3a	0.713775	0.220702	0.0132502	0.0256784	0.10368	0.261103	0.129203	0.665025	0.654637	0.345363
3b	0.515093	-0.108182	0.514697	0.18383	-0.0947502	0.139342	0.262841	0.587243	0.673209	0.326791
3f	0.58746	0.235381	-0.218499	-0.119785	0.0847254	0.126573	-0.0219191	0.506497	0.486283	0.513717
3d	0.553022	0.348183	-0.161429	0.100901	-0.0701257	0.28229	0.0245986	0.518512	0.548516	0.451484
3c	0.652129	0.0013496	0.337255	0.140833	0.150543	0.254929	0.0530101	0.64162	0.649311	0.350689
3g	0.448908	0.183174	-0.0340219	-0.0386052	0.155132	-0.0534851	-0.206544	0.343757	0.307306	0.692694
4a	0.286821	-0.205925	-0.0049093	-0.120159	-0.085692	0.0181461	0.37103	0.325974	0.28447	0.71553
4b	0.346154	0.104839	-0.225887	-0.258834	-0.164952	0.115524	-0.00439436	0.318298	0.289408	0.710592
4c	0.487733	0.16555	0.148118	-0.44133	-0.175054	0.0280221	-0.116686	0.535338	0.527046	0.472954
4d	0.483371	-0.148964	-0.0991925	-0.357124	-0.130112	-0.104682	0.30555	0.460143	0.514464	0.485536
4e	0.595261	0.087573	0.184018	-0.227414	-0.138103	0.0233165	-0.261404	0.534183	0.535533	0.464467
4f	0.544921	0.0836843	0.053005	-0.249164	0.0411728	-0.174514	-0.101647	0.467242	0.411316	0.588684
4g	0.315052	-0.161845	0.0659698	-0.359968	0.0600298	-0.279342	0.0766077	0.333024	0.346885	0.653115
5a	0.660349	0.169219	-0.177753	0.22118	0.173582	-0.183265	-0.0496115	0.674228	0.61139	0.38861
5b	0.664577	0.226648	-0.402852	0.412294	-0.00217484	-0.331787	0.145485	0.733709	0.956562	0.0434384
5c	0.444647	-0.138742	0.336696	0.306455	0.210429	-0.202125	0.0113101	0.571296	0.509502	0.490498
5d	0.607277	-0.169748	0.284328	0.0455128	0.234528	-0.118142	-0.223133	0.616092	0.599262	0.400738
5e	0.304528	0.117917	-0.3713	0.237189	-0.207648	-0.00248605	0.0455096	0.46824	0.345959	0.654041
Values in bold correspond for each variable to the factor for which the squared cosine is the largest
Cronbach's alpha:
	Cronbach's alpha
F1	0.864657
F2	0.647149
F3
F4	0.395129
F5
F6
F7
Correlations between variables and factors:
	F1	F2	F3	F4	F5	F6	F7
1	0.110895	0.10886	-0.0205743	-0.31665	-0.11182	-0.182763	0.0358306
2a	0.254417	-0.544776	-0.282558	-0.102567	0.347406	0.043274	-0.0223131
2b	0.265647	-0.667821	-0.458543	-0.135017	0.268431	0.282803	-0.0944329
2c	0.455823	-0.504869	-0.0509914	0.364161	-0.672875	0.0526205	-0.384839
2d	0.321719	-0.477691	0.0868164	0.0513641	-0.225814	-0.140855	0.119371
3a	0.681198	0.221393	0.0034695	0.0227898	0.110468	0.298541	0.155819
3b	0.493648	-0.114741	0.535234	0.198749	-0.100991	0.142042	0.343958
3f	0.571151	0.241457	-0.232789	-0.117782	0.0878767	0.129198	-0.0211665
3d	0.506677	0.33877	-0.163318	0.0803976	-0.0869526	0.320986	0.0216046
3c	0.633371	-0.00916696	0.347084	0.161562	0.15396	0.264533	0.0581396
3g	0.423669	0.161227	-0.0323575	-0.0438151	0.148431	-0.046485	-0.240721
4a	0.277396	-0.204108	-0.01699	-0.121155	-0.0967101	0.0213035	0.411573
4b	0.328857	0.10805	-0.229883	-0.256423	-0.168693	0.11507	0.00292372
4c	0.484303	0.170673	0.152084	-0.453611	-0.175038	0.019926	-0.112722
4d	0.464936	-0.139596	-0.0987833	-0.381798	-0.132419	-0.112751	0.375438
4e	0.539916	0.0841961	0.187046	-0.247805	-0.141872	0.0304118	-0.317888
4f	0.522234	0.0634527	0.0591002	-0.259448	0.0455417	-0.167743	-0.1172
4g	0.290824	-0.164232	0.0504948	-0.357439	0.0558682	-0.308987	0.0913802
5a	0.625165	0.155417	-0.17921	0.227415	0.195595	-0.190889	-0.060908
5b	0.666181	0.255517	-0.474043	0.491496	0.00113454	-0.455314	0.228984
5c	0.417224	-0.153749	0.359335	0.299651	0.220059	-0.195688	-0.0132939
5d	0.589402	-0.159876	0.297424	0.0692438	0.242736	-0.160703	-0.269966
5e	0.269882	0.105723	-0.346052	0.220113	-0.188318	0.0319878	0.0511769
Factor pattern coefficients:
	F1	F2	F3	F4	F5	F6	F7
1	-0.00223465	-0.00569984	0.0287623	-0.166293	-0.0390837	-0.0217196	-0.0151898
2a	0.0537214	-0.174456	-0.102773	0.000285246	0.172466	-0.0833555	-0.001694
2b	0.036095	-0.429734	-0.315415	-0.172633	0.340815	0.394837	-0.0406924
2c	0.130239	-0.368392	-0.0415102	0.340573	-0.817109	0.0600806	-0.499871
2d	0.0357482	-0.106524	0.0334451	-0.0398425	0.0290661	-0.1361	0.221721
3a	0.123753	0.0986037	0.00707627	-0.0226124	0.0606253	0.329907	0.0852177
3b	0.0962648	-0.0680571	0.343707	0.0852664	-0.0153777	0.111864	0.391916
3f	0.122451	0.139104	-0.158556	-0.0189493	0.0125651	0.0289845	-0.00562346
3d	0.0582061	0.159451	-0.0252928	-0.00915238	-0.0436565	0.308107	-0.0241604
3c	0.119055	-0.0109225	0.167926	0.111385	0.128346	0.247387	0.0251808
3g	0.049355	0.0241969	0.00257143	-0.0277912	0.0351126	-0.00399535	-0.132724
4a	0.0417071	-0.0679894	-0.019941	-0.0250777	-0.0978324	-0.000600279	0.177676
4b	0.0383584	0.0499533	-0.0692582	-0.117335	-0.0839486	0.0451038	0.020816
4c	0.129981	0.0985741	-0.0174601	-0.1936	-0.119968	-0.0717307	-0.0516408
4d	0.0610383	-0.0985128	0.0107354	-0.239334	-0.125587	-0.0673033	0.295088
4e	0.0786213	0.0959609	0.104417	-0.168671	-0.0504208	-0.0161064	-0.253554
4f	0.0461232	-0.0339645	0.0599801	-0.207035	0.0795945	-0.010711	-0.100675
4g	0.0516559	-0.0482105	0.0164016	-0.155853	-0.0318408	-0.20559	0.00594782
5a	0.0469175	-0.0167483	0.0510815	-0.0200484	0.186429	0.0303818	-0.12382
5b	0.288936	0.318352	-0.570467	0.571435	-0.0429176	-0.796615	0.355998
5c	0.00688028	-0.138899	0.22913	0.075472	0.156377	-0.00364939	-0.0753101
5d	0.139838	0.0023222	0.159834	0.0660722	0.179162	-0.245474	-0.197571
5e	-0.0401157	-0.00178031	-0.0376649	-0.061119	-0.00584815	0.204351	-0.00639907
Factor scores:
Observation	F1	F2	F3	F4	F5	F6	F7
Obs1	-0.453555	0.0902771	1.17471	1.40454	-0.732621	-1.58432	-1.07633
Obs2	-1.12391	-0.686381	-0.00713631	0.136959	-2.42489	-0.336537	-0.814027
Obs3	-0.47318	-2.76025	-0.185931	-0.126277	-1.13356	0.835808	0.0873437
Obs4	-0.768598	-0.0199924	0.0468785	-1.02244	-0.829831	0.648352	0.890889
Obs5	0.431194	1.20384	0.207064	0.0636408	-1.6118	1.1148	-0.304022
Obs6	-0.504907	-0.463575	0.766426	0.824916	0.392389	0.135416	0.719036
Obs7	1.48904	1.25154	1.10757	1.23568	-1.79734	-0.686079	-1.16954
Obs8	0.977481	0.776098	1.56222	-0.635185	0.059174	0.671464	0.361078
Obs9	0.626646	0.120551	-0.209054	-1.03264	2.03812	-0.916158	-0.0481589
Obs10	-0.941099	0.982682	-0.120144	-0.295173	-1.95764	-1.39376	1.13084
Obs11	-0.0449103	1.66948	-1.16287	2.40508	-1.28419	-2.48802	-1.42611
Obs12	1.99489	0.440354	-0.232927	-0.301768	-0.731728	1.90253	1.40073
Obs13	-0.137204	0.963963	0.16844	0.170248	-0.458775	1.3222	0.597119
Obs14	0.952953	-2.18742	0.0570549	-0.194678	-0.680305	0.300562	-0.175927
Obs15	0.000602681	-0.212425	0.785618	1.47934	-1.07657	0.16114	-1.54346
Obs16	-0.651459	-1.14876	-1.5461	-0.870376	0.342166	-0.643796	0.337613
Obs17	-0.760255	-1.35379	0.456089	-0.848582	1.70728	0.437874	0.84157
Obs18	1.49185	0.962721	-0.437482	0.608472	-0.239178	0.458978	-0.252158
Obs19	-0.546663	0.415605	-0.219796	0.15708	-0.264427	-0.594618	0.407723
Obs20	0.811925	0.263737	0.52882	0.776427	0.532997	-1.08155	0.95775
Obs21	1.10224	-0.365061	-0.0680583	0.305014	1.47613	-1.3738	0.610681
Obs22	-0.563536	0.332141	-0.736044	0.589137	-0.208194	1.0426	0.107022
Obs23	-1.08061	-0.102827	0.464484	-0.509606	0.628151	-0.550769	1.01575
Obs24	0.336905	0.703434	0.225481	-1.32991	0.780458	-0.0851738	0.897034
Obs25	0.455913	0.900236	0.854668	-2.56673	0.410445	1.30611	0.454831
Obs26	1.07041	0.140471	-0.555497	0.0305057	0.522659	-0.466098	0.820711
Obs27	1.48324	-1.61583	-0.336205	-0.013817	-0.473213	-0.67671	-0.555646
Obs28	0.894639	1.67313	1.36142	-0.933614	0.717283	-0.590878	0.797579
Obs29	-0.22113	-0.811418	-0.212325	-1.24878	-0.930098	0.655441	-0.813571
Obs30	-0.191143	0.776594	-0.859483	-0.128959	-1.1708	0.762184	-1.23571
Obs31	1.00003	-1.44843	0.288868	0.976173	-0.448347	-0.72691	0.384707
Obs32	0.515757	1.03531	-1.74215	1.35186	0.514177	-0.653699	0.610734
Obs33	0.947774	1.12656	0.618005	1.01721	1.14532	-2.33104	-1.47506
Obs34	0.760398	-2.07793	-0.16518	-0.0269829	-0.645463	0.0399647	-0.409346
Obs35	1.61112	1.5441	1.69854	0.51803	-0.298169	-0.633823	1.48272
Obs36	2.05271	0.466181	0.777738	-0.207059	-1.48665	-0.173705	-0.610789
Obs37	0.923513	0.268043	-0.389114	-0.48723	0.254093	-0.350232	0.886638
Obs38	-0.617179	0.553468	-1.22927	0.436054	0.107855	1.27657	-0.404042
Obs39	-1.14471	-2.2282	-0.570317	0.405223	-0.26026	0.360341	0.046766
Obs40	-0.383856	0.568158	-0.897473	0.206829	-0.0598453	3.07886	0.576583
Obs41	-0.527155	-0.457547	1.00944	-0.699434	0.311903	0.515103	-0.0208996
Obs42	0.222407	0.0327603	-1.17258	0.0444922	-0.858494	-1.0816	-0.196769
Obs43	0.0296325	0.643	-0.701342	0.27907	0.714451	1.23772	-0.477247
Obs44	-0.179109	-0.19711	0.184034	0.358961	1.74902	0.3643	0.957305
Obs45	-0.586892	0.173378	-0.794702	0.650404	0.304515	0.89602	-0.339847
Obs46	-1.05076	-0.221588	-1.03634	-1.19246	-0.416422	-0.0208711	-0.934226
Obs47	-0.26919	0.0176173	-0.794439	-0.688061	-0.0655252	-0.0435941	0.0161311
Obs48	0.214622	0.250357	0.684365	0.417643	0.387783	-0.515054	0.181368
Obs49	0.227781	1.35625	-0.156952	0.551122	0.273953	0.0204883	-0.0148594
Obs50	-0.00391693	0.763516	0.956558	-1.42701	1.19367	0.0352449	-0.914841
Obs51	-0.470702	-0.428535	1.97684	0.944774	-0.41524	0.863402	-0.436448
Obs52	0.538796	-0.307166	-0.717469	0.218341	0.170173	2.09683	-0.759955
Obs53	0.276275	-0.658693	0.386905	1.25614	0.580675	0.763317	-0.744536
Obs54	0.569909	-0.124873	0.331735	-1.09321	0.173462	1.38993	-1.91785
Obs55	2.7167	-0.391602	-0.456921	0.249069	-0.356878	1.48178	0.0257917
Obs56	0.514103	0.465269	-0.23412	1.77045	0.180698	-1.4787	2.20993
Obs57	-1.65919	1.17188	0.895806	1.44011	0.229687	0.919202	0.362999
Obs58	1.40704	-0.714997	1.03367	1.21085	0.243933	-1.42626	1.45846
Obs59	-0.471959	-0.359098	0.824137	-0.27029	-0.109545	0.0944988	0.522254
Obs60	-0.289115	0.309501	1.10506	-1.42189	1.10339	-0.797848	-0.750444
Obs61	0.650605	0.699225	-1.06781	-0.0135617	-0.322389	0.0579309	1.04833
Obs62	0.898909	-0.342533	-0.21426	-0.662141	-0.822434	2.27909	-3.21541
Obs63	-1.60304	-1.61339	0.345029	0.916898	-0.408123	0.447423	-0.738481
Obs64	-1.18223	-0.739004	-0.920612	0.201551	-0.00360576	-0.572086	0.576608
Obs65	1.19201	-1.75687	-0.799814	1.17253	-0.139313	0.430584	0.528355
Obs66	-0.332611	1.8183	-0.37681	0.599507	-0.95219	1.05733	0.428784
Obs67	-0.184167	0.707289	0.983737	0.126391	0.514844	0.119157	1.66147
Obs68	1.05684	-0.765032	0.194923	1.20805	-0.596028	-0.0592502	-0.257497
Obs69	0.569227	0.103344	0.361816	0.881065	-0.257483	0.801463	-0.936484
Obs70	1.41475	-0.628987	0.0421931	-0.677455	0.284549	0.967055	-0.437207
Obs71	0.999563	-1.46413	1.12951	-0.45886	-1.35435	0.130624	0.0546156
Obs72	0.478066	-0.450075	0.0749856	-0.763335	-3.06285	-0.483271	0.672283
Obs73	0.839053	-0.0916256	-0.677649	1.27774	-0.889493	0.589528	1.58139
Obs74	-0.693858	0.54822	1.51227	-0.239233	-1.07708	0.547499	0.406193
Obs75	-0.79818	-0.802208	0.296308	0.273564	0.0393226	-0.71253	0.827727
Obs76	0.667677	0.351587	-0.878339	0.707249	1.18864	0.491852	-0.261612
Obs77	-2.06103	-0.30735	-0.214725	-0.339909	0.379245	0.206701	0.543551
Obs78	-1.72864	-0.756181	-0.503995	-0.0237851	-0.0933451	0.0524278	0.0444199
Obs79	-1.22759	-0.610643	0.471874	0.185161	-0.427129	-0.687577	0.799211
Obs80	0.599571	1.56947	-0.0990394	1.56095	0.599068	0.371947	-0.120781
Obs81	0.494457	-1.69768	0.713527	0.600693	-1.18381	0.060155	0.191038
Obs82	-0.663759	-0.202876	0.26736	-0.478271	-0.161731	-0.140973	-0.0693156
Obs83	1.03705	0.820095	-2.54451	0.0582714	0.0437608	-0.418078	1.91556
Obs84	1.03705	0.820095	-2.54451	0.0582714	0.0437608	-0.418078	1.91556
Obs85	-0.16264	-1.45088	-0.534432	-0.836447	1.52562	-0.73105	2.22462
Obs86	0.371399	0.0176134	-0.268042	-0.441253	0.657797	-0.832959	-0.0221816
Obs87	0.853936	0.0823347	2.10491	1.40296	-0.316969	-1.43526	0.586281
Obs88	0.435011	0.351492	-0.33682	-0.80021	1.56166	0.624417	0.186708
Obs89	-0.941157	0.505446	0.171922	-0.974449	0.502842	0.69334	0.13406
Obs90	-1.09573	0.508862	1.29768	-0.203212	-0.213903	-0.283636	1.60128
Obs91	-0.574608	-1.79802	-0.24108	-0.177073	-1.70132	0.137015	-0.657078
Obs92	0.745115	0.306153	-0.2128	-0.408347	0.509337	-1.09521	-0.177754
Obs93	0.0140856	-0.357506	-0.957455	0.206739	-0.484205	0.776736	-0.291115
Obs94	-0.989012	-0.65463	-0.0907421	-0.739991	-1.0326	0.605676	-1.07854
Obs95	-0.357341	-2.13972	-1.00014	1.23069	-0.986176	0.258311	0.134161
Obs96	0.429996	-1.92624	1.01608	-1.49762	1.3832	0.319974	0.0264002
Obs97	-0.0522767	0.403942	-1.38075	-1.17728	0.991636	0.360755	0.190297
Obs98	-0.726927	-1.47229	0.856144	1.51084	0.0524725	0.468316	-0.354291
Obs99	1.10191	1.06482	-1.78565	-0.510833	-0.296266	-1.2469	0.179542
Obs100	0.224332	0.071622	0.252584	-0.55641	1.88869	-0.28962	-0.122106
Obs101	-0.37519	0.270919	-0.86436	0.132108	-1.58095	-0.34154	-0.201291
Obs102	-0.389187	-0.0736209	0.828963	-0.667541	0.208384	-0.703647	-1.26363
Obs103	1.59507	0.903632	-0.934944	-1.40001	0.512824	-1.16434	-0.685693
Obs104	1.90723	-0.693241	-1.93965	0.684876	-0.414461	-0.667254	0.177763
Obs105	-0.363421	-0.13636	-0.494739	-0.343027	2.07539	0.204258	0.00814706
Obs106	-0.381265	0.502649	0.954242	0.079246	1.39939	1.48818	0.127111
Obs107	0.431398	0.171664	-0.422004	0.536353	0.875713	-0.403898	0.280046
Obs108	0.261746	1.16855	2.42118	-0.961618	-0.616815	1.28586	0.10007
Obs109	0.014213	-1.77851	-0.749984	-0.457923	-0.972774	1.29563	-0.934352
Obs110	-0.196911	0.451155	-0.510594	0.110199	-0.0549933	0.445644	0.260263
Obs111	0.139969	-1.62126	0.492048	-0.389312	0.325724	1.45781	-0.994272
Obs112	-1.89105	-0.912313	-1.56156	-1.50996	0.78228	0.347408	0.131387
Obs113	2.61943	0.329511	-0.274932	0.883795	-1.1062	0.65086	0.90002
Obs114	-0.00889098	-1.48257	-0.219561	-0.38589	-0.00154198	1.12956	-0.106307
Obs115	2.07121	0.606546	-0.755649	0.438908	1.17006	-0.402595	1.11892
Obs116	-0.824939	-1.46383	-0.309962	-0.389481	-0.609436	-0.191895	-0.483532
Obs117	0.487318	-0.21936	-0.788563	-0.824152	-0.700926	-0.355173	-0.691234
Obs118	0.422584	-0.764956	-1.65217	0.182217	-0.149808	-0.719363	-0.272687
Obs119	0.590138	-0.296285	-0.772643	1.4518	-0.0220108	-0.507929	0.575312
Obs120	-0.725488	-0.868776	1.03291	-0.0209098	0.34853	0.266809	-0.0944466
Obs121	0.673344	0.917316	-0.386716	0.0683478	0.0114742	-0.578141	0.680363
Obs122	1.18473	-1.18609	2.02963	-1.07511	-1.04082	0.750712	-1.83702
Obs123	0.426571	0.307529	0.771584	0.0857777	0.414751	-0.603278	-0.155255
Obs124	0.112557	0.313058	1.19641	-0.59357	1.13828	-0.329797	0.118561
Obs125	-0.20755	-0.128348	0.0416505	0.203556	-1.00753	-1.02116	-0.778395
Obs126	0.602286	-1.31479	0.775953	-0.0611618	0.0173652	-0.907204	-0.223421
Obs127	-0.126925	-1.12594	-0.724533	0.139153	0.916974	0.0600496	1.05048
Obs128	-1.29452	-1.15536	-0.243795	-0.0122414	0.472747	-0.264748	-0.256685
Obs129	-0.18499	0.0776007	1.72879	0.50107	-0.675721	-0.0737153	-1.42382
Obs130	-1.65598	0.585863	0.634807	0.535882	0.421347	0.482855	0.304197
Obs131	-0.774822	-0.60636	0.22182	-0.257944	0.551828	1.58925	-0.294815
Obs132	0.553625	-0.410945	-1.38649	0.139206	1.04573	-1.04014	-0.0251107
Obs133	-0.997174	0.0190161	0.577575	-0.0753947	0.144195	1.09132	-1.26224
Obs134	-1.30134	-0.528914	-0.48012	0.60921	-1.23864	0.32804	0.0624957
Obs135	0.472144	0.141767	0.245355	-0.322358	0.74433	0.222718	-0.417968
Obs136	1.32644	0.0402609	-0.00597508	1.01796	-0.097594	-0.0980359	0.135499
Obs137	-0.835086	0.0409358	0.597116	-0.337654	1.29397	2.04342	0.786389
Obs138	-1.31922	0.392089	1.04233	0.349561	0.758225	-0.060278	0.604061
Obs139	0.862634	0.408445	0.113974	0.812033	-0.803609	-1.43518	0.419943
Obs140	0.513185	0.706975	-1.69466	-1.04524	0.781464	-0.60201	1.46635
Obs141	-1.08686	0.0303337	0.127525	-0.536977	1.11548	0.146896	-0.21803
Obs142	-0.630355	0.524179	0.129728	0.840594	-2.21462	0.0247883	1.28903
Obs143	-0.431639	-1.26647	-0.963933	-0.508441	1.36715	-1.25311	-1.3405
Obs144	0.569785	0.876149	-0.313214	1.42771	-0.338471	-0.558145	-0.729469
Obs145	-0.250579	0.794878	0.740502	1.13402	1.55034	1.31157	1.29553
Obs146	0.512415	-0.281432	-1.28068	1.20387	-1.06817	0.453262	-0.583616
Obs147	0.854582	-1.17165	-1.10165	1.07763	-0.348915	-0.292062	-0.760712
Obs148	0.878228	-0.262637	-0.138289	0.227217	-0.311802	-1.44876	-0.543123
Obs149	-1.71824	2.10078	-0.974336	-0.225862	-0.45197	-0.969406	-0.842569
Obs150	-0.120379	-0.0782449	0.281519	-0.0887645	1.37218	-0.353931	0.904835
Obs151	-0.426608	0.625095	-0.173681	-0.347475	-0.315243	-0.292338	-0.457886
Obs152	-0.208675	0.56577	0.0172753	0.97258	0.241449	-0.0783526	-0.245373
Obs153	-0.685379	0.211362	0.42243	-1.53034	-0.917148	-0.556463	-0.720642
Obs154	-1.1661	-0.418154	0.354432	-1.07806	-0.759261	-1.09049	-0.197141
Obs155	-1.39821	-0.0796428	-0.0480809	0.218709	-0.330971	-0.340611	-0.462762
Obs156	-1.46338	0.461832	-0.863685	0.769284	0.677118	-1.59791	0.037274
Obs157	-1.62404	0.831956	-1.38128	-0.458512	0.607251	0.871457	-0.64009
Obs158	0.27723	-1.2247	-0.63721	1.68478	0.937151	-0.833315	-0.275289
Obs159	-0.995096	-0.0995469	-0.335713	1.43902	-0.835239	-0.170837	-0.64941
Obs160	-0.745011	-0.627223	0.348407	-0.100464	0.303089	0.867381	0.447511
Obs161	-1.03445	0.272954	1.91017	0.456314	1.51237	0.564031	-0.259155
Obs162	-1.51846	0.168233	1.07866	-0.25409	0.462683	0.613557	0.628716
Obs163	0.165558	-0.637098	0.374351	-2.22299	-0.465927	-0.108267	0.812819
Obs164	-0.600066	1.07512	0.934144	-0.818425	-1.15503	-0.823214	-0.21442
Obs165	-0.148489	-0.0622459	0.0238429	-1.25579	1.73217	1.29515	0.249466
Obs166	-0.954794	-0.186271	-0.336568	0.735491	1.48116	0.252673	0.838598
Obs167	-0.22476	-0.00993313	1.45686	-0.31602	1.72405	-0.0450153	0.195008
Obs168	0.282739	0.681049	-0.444689	-0.361466	-0.980774	-1.24963	1.32329
Obs169	1.31707	-0.890304	-1.19589	2.62252	1.21475	-0.652492	-2.0496
Obs170	-0.655889	0.480228	0.133138	-0.621499	0.902225	1.32257	0.397985
Obs171	0.187463	-0.276372	0.807217	0.0260317	1.26621	1.35747	-0.748502
Obs172	-0.456906	0.245005	-1.30574	-1.07285	0.27938	-0.453957	-1.56013
Obs173	0.125881	0.722752	-1.19196	-0.669947	0.811281	-1.0757	0.94477
Obs174	1.57993	-0.202632	1.14269	-2.77765	-1.5114	1.92674	0.373756
Obs175	1.76456	0.814135	-0.223727	0.152273	0.641504	-1.56548	0.756777
Obs176	0.171697	0.240991	2.41957	-1.73208	1.21979	-0.701149	0.106475
Obs177	-0.843716	0.976567	-0.292779	0.406005	-1.29828	-1.12269	0.760648
Obs178	0.112654	0.49784	-0.467699	-0.345464	0.187623	1.29281	0.0426759
Obs179	-0.550905	-0.207124	-0.232232	1.27545	-0.850467	0.223632	0.263315
Obs180	-0.3654	1.77911	0.303147	-0.263114	0.147307	-0.321509	0.197199
Obs181	-0.71513	1.84953	0.951814	0.471277	0.186522	0.0802854	-0.016899
Obs182	0.251714	0.110089	-0.759881	-0.693968	0.255835	0.272978	-0.414532
Obs183	-1.18261	1.70687	-0.754035	-0.370473	-0.266835	0.788737	-0.497311
Obs184	-0.677725	-0.483059	0.380612	-1.02943	0.41722	-0.722268	-1.34262
Obs185	1.08852	-1.59846	0.84873	0.0561519	-0.361248	0.0287719	-0.968851
Obs186	-0.655713	1.11382	-0.52613	-2.13203	-0.688144	-0.131347	0.311411
Obs187	-0.0692103	1.03464	1.36968	0.420683	-0.45762	0.0512898	0.160601
Obs188	-1.80108	0.434536	0.593877	0.611355	-0.957689	0.575548	0.246
Obs189	-0.561331	0.0176659	0.962966	-0.683703	-0.456101	0.029486	0.0450613
Obs190	-0.391513	-0.327249	0.196588	-1.28405	-0.708183	0.21363	0.204559
Obs191	-1.1286	-0.275029	1.523	0.177516	-1.94791	-0.84028	0.160964
Obs192	-0.455589	2.21451	-1.63796	0.471238	0.406497	-1.89803	-0.395237
Obs193	-0.0530043	0.289391	-0.82654	-0.732821	0.0260411	-0.244665	-0.378283
Obs194	0.708981	0.30195	0.182903	-0.396802	0.588954	0.513644	-0.221564
Obs195	-0.770196	0.0304736	0.201038	-1.57638	0.758441	-0.0228708	-0.309821
Obs196	-0.238459	0.452003	-0.0488438	-0.390875	1.61138	0.0920804	-0.266459
Obs197	-0.332889	1.1491	-0.42444	-0.119289	1.74981	0.38264	-0.931744
Obs198	-0.519216	1.10195	0.859549	2.41135	-0.179925	-1.33549	0.684437
Obs199	-1.09568	0.0878895	-0.625271	1.30144	-1.354	-0.514995	-0.449039
Obs200	1.65239	-1.52428	1.17054	0.545779	-0.0239395	1.114	-1.03178
Obs201	0.384412	0.683007	-0.627693	0.681075	-0.808783	-1.42287	-0.784309
Obs202	1.03389	0.114292	0.916417	-0.662157	0.120036	0.577318	0.650938
Obs203	-0.352879	0.0449034	0.0310958	0.288941	0.0491856	0.429178	0.326616
Obs204	1.21914	0.268781	0.206592	-0.164984	-1.46866	-0.00493168	-1.66152
Obs205	-0.158368	0.262274	0.715047	-0.545949	-1.04865	0.563361	-1.81257
Obs206	-0.633924	0.068125	-0.231984	-0.652197	0.40324	-1.92319	1.31032
Obs207	0.276369	0.499248	-1.31706	-0.0327943	0.0336948	-0.826463	0.0546708
Values in bold correspond for each observation to the factor for which the squared cosine is the largest
Results after the Varimax rotation:
Rotation matrix:
	D1	D2
D1	0.856249	0.516563
D2	0.516563	-0.856249
Percentage of variance after Varimax rotation:
	D1	D2
Variability (%)	19.5597	11.9311
Cumulative %	19.5597	31.4909
Factor pattern after Varimax rotation:
	D1	D2
1	0.18372	-0.0470593
2a	-0.0620799	0.599758
2b	-0.0904762	0.689156
2c	0.156039	0.639489
2d	0.0321982	0.596523
3a	0.725175	0.179734
3b	0.385165	0.358708
3f	0.624601	0.101914
3d	0.653383	-0.012461
3c	0.559083	0.33571
3g	0.478998	0.0750467
4a	0.139217	0.324484
4b	0.35055	0.0890423
4c	0.503138	0.110192
4d	0.336937	0.377242
4e	0.554929	0.232505
4f	0.509816	0.209831
4g	0.18616	0.301324
5a	0.652835	0.196218
5b	0.686122	0.149228
5c	0.309059	0.348486
5d	0.432295	0.459043
5e	0.321664	0.0563413
Values in bold correspond for each variable to the factor for which the squared cosine is the largest
Cronbach's alpha:
	Cronbach's alpha
D1	0.838179
D2	0.72436
Correlations between variables and factors after Varimax rotation:
	D1	D2
1	0.150983	-0.0350356
2a	-0.0600766	0.597468
2b	-0.113374	0.7083
2c	0.133408	0.668466
2d	0.0320757	0.575336
3a	0.698615	0.166401
3b	0.365493	0.355356
3f	0.614316	0.0918884
3d	0.608696	-0.0247611
3c	0.539567	0.338159
3g	0.44654	0.0834165
4a	0.133949	0.318812
4b	0.337864	0.0793341
4c	0.503475	0.106981
4d	0.328105	0.361587
4e	0.507024	0.209765
4f	0.481218	0.21824
4g	0.165887	0.291796
5a	0.616713	0.193465
5b	0.703168	0.129457
5c	0.279866	0.348776
5d	0.424684	0.443804
5e	0.285996	0.0505615
Factor pattern coefficients after Varimax rotation:
	D1	D2
1	-0.00485774	0.00372615
2a	-0.0441186	0.177128
2b	-0.191078	0.386605
2c	-0.0787805	0.382712
2d	-0.024417	0.109678
3a	0.156898	-0.0205034
3b	0.0472709	0.108001
3f	0.176705	-0.0558538
3d	0.132205	-0.106463
3c	0.0962989	0.0708519
3g	0.0547595	0.00477638
4a	0.000590898	0.0797602
4b	0.0586484	-0.0229579
4c	0.162216	-0.0172609
4d	0.00137602	0.115882
4e	0.116889	-0.0415536
4f	0.0219482	0.0529076
4g	0.0193265	0.0679637
5a	0.0315216	0.0385765
5b	0.41185	-0.123335
5c	-0.0658588	0.122486
5d	0.120935	0.0702465
5e	-0.0352687	-0.0191979
Factor scores after Varimax rotation:
	D1	D2
Obs1	-0.340896	-0.310836
Obs2	-1.31372	0.00712694
Obs3	-1.82657	2.11391
Obs4	-0.666823	-0.378992
Obs5	0.988672	-0.806095
Obs6	-0.670167	0.13579
Obs7	1.91684	-0.301713
Obs8	1.23488	-0.159217
Obs9	0.597389	0.219947
Obs10	-0.297477	-1.32435
Obs11	0.821943	-1.44918
Obs12	1.93091	0.651852
Obs13	0.379546	-0.8941
Obs14	-0.313214	2.35952
Obs15	-0.10895	0.181759
Obs16	-1.14843	0.64554
Obs17	-1.34702	0.764608
Obs18	1.77041	-0.0535636
Obs19	-0.252781	-0.636704
Obs20	0.829436	0.193117
Obs21	0.753388	0.879826
Obs22	-0.310204	-0.574105
Obs23	-0.97602	-0.469019
Obs24	0.650266	-0.427247
Obs25	0.853335	-0.534025
Obs26	0.98671	0.431611
Obs27	0.434292	2.14454
Obs28	1.62637	-0.968134
Obs29	-0.607019	0.579144
Obs30	0.236919	-0.761849
Obs31	0.107809	1.75254
Obs32	0.974056	-0.618561
Obs33	1.3901	-0.473887
Obs34	-0.42127	2.16677
Obs35	2.17188	-0.488709
Obs36	1.99361	0.659586
Obs37	0.926971	0.246942
Obs38	-0.241972	-0.790801
Obs39	-2.12601	1.3134
Obs40	-0.0351018	-0.683114
Obs41	-0.686065	0.119177
Obs42	0.206857	0.0866259
Obs43	0.356658	-0.533967
Obs44	-0.254565	0.07607
Obs45	-0.411967	-0.450529
Obs46	-1.01172	-0.352194
Obs47	-0.220858	-0.153765
Obs48	0.312338	-0.103253
Obs49	0.893459	-1.0411
Obs50	0.390104	-0.654198
Obs51	-0.622894	0.123486
Obs52	0.301941	0.540024
Obs53	-0.103445	0.70501
Obs54	0.422456	0.400345
Obs55	2.11875	1.73445
Obs56	0.678895	-0.132499
Obs57	-0.81336	-1.856
Obs58	0.833415	1.3358
Obs59	-0.588185	0.0635272
Obs60	-0.0874658	-0.413354
Obs61	0.916053	-0.261998
Obs62	0.591317	0.755804
Obs63	-2.20069	0.552057
Obs64	-1.39065	0.0220218
Obs65	0.112854	2.11494
Obs66	0.652886	-1.72455
Obs67	0.207164	-0.699055
Obs68	0.508503	1.19808
Obs69	0.539475	0.205056
Obs70	0.884324	1.26631
Obs71	0.0993196	1.76572
Obs72	0.176424	0.630799
Obs73	0.669485	0.51064
Obs74	-0.310174	-0.825832
Obs75	-1.09518	0.273916
Obs76	0.751493	0.0437446
Obs77	-1.91887	-0.799543
Obs78	-1.86624	-0.24488
Obs79	-1.36325	-0.110994
Obs80	1.32091	-1.03164
Obs81	-0.452482	1.70492
Obs82	-0.671514	-0.168751
Obs83	1.30843	-0.166101
Obs84	1.30843	-0.166101
Obs85	-0.886581	1.1555
Obs86	0.326317	0.176342
Obs87	0.771842	0.369716
Obs88	0.552705	-0.07607
Obs89	-0.543453	-0.916731
Obs90	-0.673728	-0.999305
Obs91	-1.41736	1.23973
Obs92	0.794226	0.122459
Obs93	-0.172196	0.312632
Obs94	-1.18213	0.0495199
Obs95	-1.40786	1.64356
Obs96	-0.625322	1.86693
Obs97	0.163503	-0.371978
Obs98	-1.37962	0.883004
Obs99	1.48994	-0.341714
Obs100	0.228528	0.0544234
Obs101	-0.180871	-0.424754
Obs102	-0.370373	-0.137668
Obs103	1.82813	0.0500966
Obs104	1.27188	1.57497
Obs105	-0.380695	-0.0708004
Obs106	-0.0666466	-0.625823
Obs107	0.456952	0.0756739
Obs108	0.825749	-0.863273
Obs109	-0.904351	1.52649
Obs110	0.0642887	-0.486838
Obs111	-0.7159	1.45698
Obs112	-2.08542	-0.195204
Obs113	2.40726	1.06837
Obs114	-0.771582	1.2618
Obs115	2.08174	0.549223
Obs116	-1.45897	0.825267
Obs117	0.303218	0.438494
Obs118	-0.0332294	0.871172
Obs119	0.351404	0.557186
Obs120	-1.06739	0.368237
Obs121	1.04786	-0.436568
Obs122	0.400763	1.62364
Obs123	0.522842	-0.0428666
Obs124	0.257466	-0.209405
Obs125	-0.243425	0.00267902
Obs126	-0.163071	1.43343
Obs127	-0.688628	0.896348
Obs128	-1.70113	0.319799
Obs129	-0.118026	-0.161613
Obs130	-1.1126	-1.35378
Obs131	-0.974302	0.118664
Obs132	0.26113	0.636311
Obs133	-0.841966	-0.5301
Obs134	-1.38413	-0.21881
Obs135	0.47635	0.122208
Obs136	1.15377	0.649145
Obs137	-0.692218	-0.465298
Obs138	-0.924798	-1.01472
Obs139	0.94732	0.0956414
Obs140	0.802665	-0.339432
Obs141	-0.912739	-0.585982
Obs142	-0.268319	-0.772573
Obs143	-1.02133	0.859363
Obs144	0.938189	-0.45477
Obs145	0.195572	-0.808094
Obs146	0.292668	0.504447
Obs147	0.126198	1.44118
Obs148	0.614823	0.676901
Obs149	-0.385127	-2.67987
Obs150	-0.143146	0.00480214
Obs151	-0.0422795	-0.753779
Obs152	0.113303	-0.590801
Obs153	-0.476518	-0.533726
Obs154	-1.21154	-0.243729
Obs155	-1.23536	-0.652486
Obs156	-1.012	-1.14859
Obs157	-0.958504	-1.54753
Obs158	-0.394303	1.18898
Obs159	-0.901288	-0.427756
Obs160	-0.959589	0.151846
Obs161	-0.742945	-0.766215
Obs162	-1.21035	-0.926186
Obs163	-0.186889	0.62951
Obs164	0.0414626	-1.22757
Obs165	-0.158912	-0.0233493
Obs166	-0.911552	-0.332909
Obs167	-0.197104	-0.107337
Obs168	0.592463	-0.436038
Obs169	0.666231	1.43918
Obs170	-0.312779	-0.748189
Obs171	0.017709	0.332673
Obs172	-0.264025	-0.444728
Obs173	0.479968	-0.552491
Obs174	1.24512	0.987242
Obs175	1.92678	0.213885
Obs176	0.270846	-0.117372
Obs177	-0.217446	-1.26894
Obs178	0.35277	-0.367192
Obs179	-0.577305	-0.106968
Obs180	0.60468	-1.70797
Obs181	0.342239	-1.94834
Obs182	0.271739	0.0356759
Obs183	-0.130588	-2.06738
Obs184	-0.827825	0.0633783
Obs185	0.106082	1.9263
Obs186	0.0138712	-1.2893
Obs187	0.474044	-0.919429
Obs188	-1.31452	-1.29929
Obs189	-0.470373	-0.304351
Obs190	-0.503058	0.0777769
Obs191	-1.10575	-0.34666
Obs192	0.752012	-2.12636
Obs193	0.103852	-0.274506
Obs194	0.761196	0.107428
Obs195	-0.642182	-0.422922
Obs196	0.0292372	-0.508973
Obs197	0.307802	-1.15308
Obs198	0.124347	-1.20882
Obs199	-0.890614	-0.639691
Obs200	0.625952	2.15351
Obs201	0.680319	-0.385317
Obs202	0.942027	0.435153
Obs203	-0.278283	-0.220199
Obs204	1.17987	0.398652
Obs205	-0.000121188	-0.305638
Obs206	-0.506378	-0.38486
Obs207	0.493337	-0.284031
Values in bold correspond for each observation to the factor for which the squared cosine is the largest

[truncated: 6 more sheets: f.analysis - 2 factors - Oblim, factor analysis-3 fatcors , f. analysis-4 factors-Varim. , f. analysis - 4 factors- Oblim , factor analysis-5 factors, normality]
